# Supplementary material for: Identification and Characterization of Wor4, a New Transcriptional Regulator of White-Opaque Switching
Source: G3 (Bethesda). 2016 Jan 13;6(3):721–9. doi: 10.1534/g3.115.024885 (PMC4777133; doi:10.1534/g3.115.024885)
Supplement: Supporting Information [file supp_g3.115.024885_FileS1.xlsx]

## Sheet: White Cell Wor4 Peaks
SEQ_NAME	START	END	STRAND	Median MACS2 fold enrichment
Ca21chr1_C_albicans_SC5314	1082100	1082353	+	3.38
Ca21chr1_C_albicans_SC5314	2227957	2228309	+	3.81
Ca21chr2_C_albicans_SC5314	203971	204519	+	2.695
Ca21chr2_C_albicans_SC5314	1746359	1746586	+	3.625
Ca21chr3_C_albicans_SC5314	573831	574148	+	2.94
Ca21chr3_C_albicans_SC5314	1222811	1223025	+	3.165
Ca21chr3_C_albicans_SC5314	1728891	1729129	+	3.15
Ca21chrR_C_albicans_SC5314	1521291	1521963	+	2.59
Ca21chrR_C_albicans_SC5314	2168927	2169167	+	2.99

## Sheet: Opaque Cell Wor4 Peaks
SEQ_NAME	START	END	STRAND	Median MACS2 fold enrichment
Ca21chr1_C_albicans_SC5314	141123	141374	+	5.08
Ca21chr1_C_albicans_SC5314	141977	142525	+	8.45
Ca21chr1_C_albicans_SC5314	142655	143173	+	10.18
Ca21chr1_C_albicans_SC5314	146511	146792	+	5.61
Ca21chr1_C_albicans_SC5314	147126	147926	+	10.64
Ca21chr1_C_albicans_SC5314	149365	149718	+	6.34
Ca21chr1_C_albicans_SC5314	293787	294297	+	6.24
Ca21chr1_C_albicans_SC5314	298822	299212	+	7.41
Ca21chr1_C_albicans_SC5314	303979	304277	+	6.08
Ca21chr1_C_albicans_SC5314	424473	424855	+	6.21
Ca21chr1_C_albicans_SC5314	447868	448323	+	9.82
Ca21chr1_C_albicans_SC5314	455946	456484	+	8.51
Ca21chr1_C_albicans_SC5314	497319	497648	+	6.87
Ca21chr1_C_albicans_SC5314	534799	535010	+	4.01
Ca21chr1_C_albicans_SC5314	539348	539771	+	6.75
Ca21chr1_C_albicans_SC5314	571810	572182	+	7.96
Ca21chr1_C_albicans_SC5314	572247	572525	+	6.21
Ca21chr1_C_albicans_SC5314	572886	573173	+	4.29
Ca21chr1_C_albicans_SC5314	1072671	1072991	+	5.68
Ca21chr1_C_albicans_SC5314	1077275	1077834	+	8.11
Ca21chr1_C_albicans_SC5314	1082018	1082397	+	9.76
Ca21chr1_C_albicans_SC5314	1089863	1090326	+	13.57
Ca21chr1_C_albicans_SC5314	1091519	1091868	+	7.64
Ca21chr1_C_albicans_SC5314	1225226	1225821	+	7.78
Ca21chr1_C_albicans_SC5314	1234077	1234512	+	4.29
Ca21chr1_C_albicans_SC5314	1285783	1286045	+	5.48
Ca21chr1_C_albicans_SC5314	1325068	1325366	+	6.67
Ca21chr1_C_albicans_SC5314	1328873	1329137	+	7.06
Ca21chr1_C_albicans_SC5314	1329423	1330286	+	15.76
Ca21chr1_C_albicans_SC5314	1334539	1335119	+	9.77
Ca21chr1_C_albicans_SC5314	1335276	1335673	+	10.02
Ca21chr1_C_albicans_SC5314	1358240	1358507	+	4.8
Ca21chr1_C_albicans_SC5314	1522360	1522721	+	10.06
Ca21chr1_C_albicans_SC5314	1525980	1526236	+	4.61
Ca21chr1_C_albicans_SC5314	1675684	1675979	+	5.98
Ca21chr1_C_albicans_SC5314	1676129	1676572	+	6.63
Ca21chr1_C_albicans_SC5314	1989872	1990458	+	7.93
Ca21chr1_C_albicans_SC5314	2052070	2052438	+	4.71
Ca21chr1_C_albicans_SC5314	2054416	2054653	+	4.76
Ca21chr1_C_albicans_SC5314	2098797	2099121	+	5.37
Ca21chr1_C_albicans_SC5314	2101087	2101386	+	6.2
Ca21chr1_C_albicans_SC5314	2222534	2222882	+	5.83
Ca21chr1_C_albicans_SC5314	2223088	2223427	+	7.31
Ca21chr1_C_albicans_SC5314	2223838	2225160	+	16.98
Ca21chr1_C_albicans_SC5314	2225323	2225701	+	11.98
Ca21chr1_C_albicans_SC5314	2225849	2227029	+	9.73
Ca21chr1_C_albicans_SC5314	2227905	2228456	+	8.53
Ca21chr1_C_albicans_SC5314	2233466	2233838	+	7.35
Ca21chr1_C_albicans_SC5314	2274354	2275039	+	7.34
Ca21chr1_C_albicans_SC5314	2347351	2347957	+	11.44
Ca21chr1_C_albicans_SC5314	2521759	2522018	+	6.18
Ca21chr1_C_albicans_SC5314	2621859	2622311	+	4.52
Ca21chr1_C_albicans_SC5314	2623235	2623681	+	6.92
Ca21chr1_C_albicans_SC5314	2939131	2939474	+	4.9
Ca21chr1_C_albicans_SC5314	2940015	2940338	+	4.52
Ca21chr1_C_albicans_SC5314	2940720	2941007	+	6.04
Ca21chr1_C_albicans_SC5314	2941149	2941444	+	6.7
Ca21chr1_C_albicans_SC5314	3058786	3059121	+	5.09
Ca21chr1_C_albicans_SC5314	3071232	3071580	+	6.96
Ca21chr1_C_albicans_SC5314	3109261	3109607	+	7.34
Ca21chr1_C_albicans_SC5314	3109795	3110541	+	8.61
Ca21chr1_C_albicans_SC5314	3110992	3111376	+	7.63
Ca21chr2_C_albicans_SC5314	18020	18806	+	6.84
Ca21chr2_C_albicans_SC5314	203950	204484	+	2.99
Ca21chr2_C_albicans_SC5314	453330	453597	+	6.18
Ca21chr2_C_albicans_SC5314	727746	728008	+	6.48
Ca21chr2_C_albicans_SC5314	732405	732661	+	4.1
Ca21chr2_C_albicans_SC5314	733153	733450	+	7
Ca21chr2_C_albicans_SC5314	735511	735952	+	11.7
Ca21chr2_C_albicans_SC5314	742883	743260	+	4.52
Ca21chr2_C_albicans_SC5314	743467	743744	+	7.01
Ca21chr2_C_albicans_SC5314	743931	744559	+	11.66
Ca21chr2_C_albicans_SC5314	744881	745155	+	9.68
Ca21chr2_C_albicans_SC5314	785152	785772	+	10.69
Ca21chr2_C_albicans_SC5314	1081642	1081991	+	4.17
Ca21chr2_C_albicans_SC5314	1145153	1145657	+	6.72
Ca21chr2_C_albicans_SC5314	1316510	1316905	+	7.68
Ca21chr2_C_albicans_SC5314	1422168	1422502	+	4.31
Ca21chr2_C_albicans_SC5314	1576624	1576849	+	4.38
Ca21chr2_C_albicans_SC5314	1741354	1741665	+	6.63
Ca21chr2_C_albicans_SC5314	1742407	1742693	+	5.15
Ca21chr2_C_albicans_SC5314	1742894	1743657	+	7.77
Ca21chr2_C_albicans_SC5314	1745955	1746759	+	11.89
Ca21chr2_C_albicans_SC5314	1802159	1802466	+	5.13
Ca21chr2_C_albicans_SC5314	1803444	1803931	+	7.17
Ca21chr2_C_albicans_SC5314	1804885	1805674	+	12.97
Ca21chr2_C_albicans_SC5314	1808164	1808500	+	5.18
Ca21chr2_C_albicans_SC5314	1869440	1869874	+	5.79
Ca21chr2_C_albicans_SC5314	1870257	1871377	+	10.7
Ca21chr2_C_albicans_SC5314	1872179	1872489	+	12.15
Ca21chr3_C_albicans_SC5314	262603	262952	+	10.31
Ca21chr3_C_albicans_SC5314	573424	574127	+	12.58
Ca21chr3_C_albicans_SC5314	952751	953093	+	6
Ca21chr3_C_albicans_SC5314	956354	956627	+	5.09
Ca21chr3_C_albicans_SC5314	984409	984905	+	5.84
Ca21chr3_C_albicans_SC5314	1002551	1003473	+	7.64
Ca21chr3_C_albicans_SC5314	1115965	1116709	+	13.71
Ca21chr3_C_albicans_SC5314	1117412	1118548	+	9.78
Ca21chr3_C_albicans_SC5314	1120925	1122167	+	9.24
Ca21chr3_C_albicans_SC5314	1123001	1124355	+	8.26
Ca21chr3_C_albicans_SC5314	1175203	1175548	+	7.25
Ca21chr3_C_albicans_SC5314	1214326	1214667	+	4.52
Ca21chr3_C_albicans_SC5314	1218365	1218666	+	5.71
Ca21chr3_C_albicans_SC5314	1221577	1222019	+	4.16
Ca21chr3_C_albicans_SC5314	1222758	1223133	+	6.23
Ca21chr3_C_albicans_SC5314	1360733	1361193	+	5.37
Ca21chr3_C_albicans_SC5314	1364595	1366023	+	7.7
Ca21chr3_C_albicans_SC5314	1472718	1473212	+	5.22
Ca21chr3_C_albicans_SC5314	1474990	1475415	+	6.98
Ca21chr3_C_albicans_SC5314	1588434	1589135	+	9.4
Ca21chr3_C_albicans_SC5314	1589185	1590307	+	9.12
Ca21chr3_C_albicans_SC5314	1648190	1648817	+	12.25
Ca21chr3_C_albicans_SC5314	1672681	1672934	+	6.08
Ca21chr3_C_albicans_SC5314	1722534	1722984	+	8.88
Ca21chr3_C_albicans_SC5314	1724167	1724897	+	14.16
Ca21chr3_C_albicans_SC5314	1725142	1725794	+	5.06
Ca21chr3_C_albicans_SC5314	1726817	1727515	+	6.64
Ca21chr3_C_albicans_SC5314	1728656	1729688	+	9.83
Ca21chr3_C_albicans_SC5314	1758188	1759666	+	13.25
Ca21chr3_C_albicans_SC5314	1760441	1761609	+	11.14
Ca21chr4_C_albicans_SC5314	277269	277657	+	6.03
Ca21chr4_C_albicans_SC5314	470036	470392	+	6.64
Ca21chr4_C_albicans_SC5314	565631	566216	+	4.16
Ca21chr4_C_albicans_SC5314	568644	568911	+	3.99
Ca21chr4_C_albicans_SC5314	570013	570413	+	8.13
Ca21chr4_C_albicans_SC5314	576124	576429	+	6.33
Ca21chr4_C_albicans_SC5314	863719	864041	+	6.59
Ca21chr4_C_albicans_SC5314	864099	864462	+	4.84
Ca21chr4_C_albicans_SC5314	875933	876332	+	7.65
Ca21chr4_C_albicans_SC5314	941008	941438	+	3.8
Ca21chr4_C_albicans_SC5314	942242	942529	+	5.86
Ca21chr4_C_albicans_SC5314	1523114	1523602	+	14.83
Ca21chr4_C_albicans_SC5314	1524665	1524922	+	4.46
Ca21chr4_C_albicans_SC5314	1526273	1526519	+	4.14
Ca21chr5_C_albicans_SC5314	101960	102329	+	6.39
Ca21chr5_C_albicans_SC5314	111377	111971	+	8.8
Ca21chr5_C_albicans_SC5314	113775	114132	+	5.93
Ca21chr5_C_albicans_SC5314	115636	116126	+	9.42
Ca21chr5_C_albicans_SC5314	116582	116950	+	12.05
Ca21chr5_C_albicans_SC5314	117661	118146	+	10.36
Ca21chr5_C_albicans_SC5314	118465	118863	+	8.93
Ca21chr5_C_albicans_SC5314	124071	124310	+	4.72
Ca21chr5_C_albicans_SC5314	162599	162968	+	5.46
Ca21chr5_C_albicans_SC5314	163671	163903	+	7.71
Ca21chr5_C_albicans_SC5314	167978	168220	+	5.37
Ca21chr5_C_albicans_SC5314	209265	209516	+	6.04
Ca21chr5_C_albicans_SC5314	246966	247487	+	8.31
Ca21chr5_C_albicans_SC5314	254361	254846	+	5.43
Ca21chr5_C_albicans_SC5314	255658	256129	+	4.99
Ca21chr5_C_albicans_SC5314	256813	257299	+	7.15
Ca21chr5_C_albicans_SC5314	260842	261202	+	5.61
Ca21chr5_C_albicans_SC5314	302693	303201	+	5.17
Ca21chr5_C_albicans_SC5314	307341	307771	+	5.49
Ca21chr5_C_albicans_SC5314	494797	495067	+	5.32
Ca21chr5_C_albicans_SC5314	495128	495467	+	7.06
Ca21chr5_C_albicans_SC5314	495572	495917	+	5.38
Ca21chr5_C_albicans_SC5314	495970	496481	+	10.04
Ca21chr5_C_albicans_SC5314	496553	497032	+	9.47
Ca21chr5_C_albicans_SC5314	497472	497803	+	4.86
Ca21chr5_C_albicans_SC5314	500097	500434	+	8.35
Ca21chr5_C_albicans_SC5314	592586	593153	+	7.72
Ca21chr5_C_albicans_SC5314	593716	594023	+	5.93
Ca21chr5_C_albicans_SC5314	655465	655822	+	5.29
Ca21chr5_C_albicans_SC5314	695260	695566	+	4.08
Ca21chr5_C_albicans_SC5314	720742	720974	+	5.09
Ca21chr5_C_albicans_SC5314	740670	740924	+	5.38
Ca21chr5_C_albicans_SC5314	770513	770798	+	4.5
Ca21chr5_C_albicans_SC5314	770918	771460	+	8.02
Ca21chr5_C_albicans_SC5314	774519	774769	+	4.36
Ca21chr5_C_albicans_SC5314	855904	856254	+	4.56
Ca21chr5_C_albicans_SC5314	894242	894598	+	5.28
Ca21chr5_C_albicans_SC5314	895221	896013	+	12.22
Ca21chr5_C_albicans_SC5314	896807	897305	+	8.75
Ca21chr5_C_albicans_SC5314	924039	924366	+	7.42
Ca21chr5_C_albicans_SC5314	1115583	1116043	+	7.06
Ca21chr5_C_albicans_SC5314	1117273	1117529	+	6.03
Ca21chr5_C_albicans_SC5314	1117583	1117848	+	4.98
Ca21chr6_C_albicans_SC5314	36796	37167	+	8.94
Ca21chr6_C_albicans_SC5314	43168	43472	+	7.71
Ca21chr6_C_albicans_SC5314	147898	148258	+	5.86
Ca21chr6_C_albicans_SC5314	155327	155781	+	9.78
Ca21chr6_C_albicans_SC5314	668427	668767	+	5.45
Ca21chr6_C_albicans_SC5314	912446	912697	+	5.17
Ca21chr6_C_albicans_SC5314	923719	923975	+	5.41
Ca21chr7_C_albicans_SC5314	41107	41383	+	7.8
Ca21chr7_C_albicans_SC5314	112122	112562	+	14.5
Ca21chr7_C_albicans_SC5314	114668	115185	+	9.49
Ca21chr7_C_albicans_SC5314	361902	362362	+	6.52
Ca21chr7_C_albicans_SC5314	364607	365333	+	8.57
Ca21chr7_C_albicans_SC5314	442389	442783	+	9.35
Ca21chr7_C_albicans_SC5314	448155	448656	+	6.86
Ca21chr7_C_albicans_SC5314	724539	724848	+	5.08
Ca21chr7_C_albicans_SC5314	725071	725663	+	6.41
Ca21chr7_C_albicans_SC5314	839648	839927	+	5.39
Ca21chr7_C_albicans_SC5314	911954	912705	+	11.49
Ca21chr7_C_albicans_SC5314	913073	913421	+	4.53
Ca21chr7_C_albicans_SC5314	913769	914401	+	4.48
Ca21chr7_C_albicans_SC5314	917754	918255	+	5.86
Ca21chr7_C_albicans_SC5314	923647	924046	+	12.48
Ca21chrR_C_albicans_SC5314	34668	35336	+	11.75
Ca21chrR_C_albicans_SC5314	35922	36410	+	10.72
Ca21chrR_C_albicans_SC5314	265207	265500	+	8.51
Ca21chrR_C_albicans_SC5314	265967	266270	+	6.49
Ca21chrR_C_albicans_SC5314	266775	267717	+	8.47
Ca21chrR_C_albicans_SC5314	444602	445032	+	5.85
Ca21chrR_C_albicans_SC5314	586699	587486	+	11.6
Ca21chrR_C_albicans_SC5314	588636	589578	+	10.3
Ca21chrR_C_albicans_SC5314	589827	590451	+	6.17
Ca21chrR_C_albicans_SC5314	590872	592122	+	8.1
Ca21chrR_C_albicans_SC5314	592430	592975	+	13.34
Ca21chrR_C_albicans_SC5314	595969	596983	+	13.18
Ca21chrR_C_albicans_SC5314	597574	598255	+	14.66
Ca21chrR_C_albicans_SC5314	598382	598955	+	9.54
Ca21chrR_C_albicans_SC5314	604088	604455	+	5.39
Ca21chrR_C_albicans_SC5314	779864	780157	+	5.85
Ca21chrR_C_albicans_SC5314	871068	871571	+	9.01
Ca21chrR_C_albicans_SC5314	871909	872356	+	9.52
Ca21chrR_C_albicans_SC5314	872664	873411	+	11.63
Ca21chrR_C_albicans_SC5314	873613	873944	+	6.24
Ca21chrR_C_albicans_SC5314	874191	875319	+	7.45
Ca21chrR_C_albicans_SC5314	876965	877539	+	10.38
Ca21chrR_C_albicans_SC5314	1191619	1191983	+	7.66
Ca21chrR_C_albicans_SC5314	1196246	1196578	+	6.08
Ca21chrR_C_albicans_SC5314	1259355	1259808	+	5.24
Ca21chrR_C_albicans_SC5314	1312343	1312723	+	6
Ca21chrR_C_albicans_SC5314	1313342	1313942	+	12.25
Ca21chrR_C_albicans_SC5314	1314081	1314316	+	4.69
Ca21chrR_C_albicans_SC5314	1314974	1315449	+	7.64
Ca21chrR_C_albicans_SC5314	1315510	1315833	+	9.71
Ca21chrR_C_albicans_SC5314	1372067	1372355	+	5.23
Ca21chrR_C_albicans_SC5314	1374514	1374762	+	4.89
Ca21chrR_C_albicans_SC5314	1410758	1411285	+	7.19
Ca21chrR_C_albicans_SC5314	1411484	1411955	+	7.13
Ca21chrR_C_albicans_SC5314	1462354	1463043	+	2.96
Ca21chrR_C_albicans_SC5314	1525928	1526252	+	11.56
Ca21chrR_C_albicans_SC5314	1714789	1715153	+	9.2
Ca21chrR_C_albicans_SC5314	1717624	1718430	+	7.52
Ca21chrR_C_albicans_SC5314	1719352	1720081	+	9.79
Ca21chrR_C_albicans_SC5314	1721521	1722261	+	12.79
Ca21chrR_C_albicans_SC5314	1722513	1723259	+	7.71
Ca21chrR_C_albicans_SC5314	2081158	2081547	+	7.43
Ca21chrR_C_albicans_SC5314	2083824	2084164	+	7.8
Ca21chrR_C_albicans_SC5314	2084612	2085012	+	9.64
Ca21chrR_C_albicans_SC5314	2110794	2111353	+	9.12
