# Supplementary material for: Identification and Characterization of Wor4, a New Transcriptional Regulator of White-Opaque Switching
Source: G3 (Bethesda). 2016 Jan 13;6(3):721–9. doi: 10.1534/g3.115.024885 (PMC4777133; doi:10.1534/g3.115.024885)
Supplement: Supporting Information [file supp_g3.115.024885_FileS3.xlsx]

## Sheet: Sheet1
ORF#	GENE_NAME	Transcriptional Regulator? 1 = YES	White Cell Czf1 ChIP-chip	White Cell Efg1 ChIP-chip	White Cell Ahr1 ChIP-chip	White Cell Wor4 ChIP-seq	Opaque Cell Wor1 ChIP-chip	Opaque Cell Wor2 ChIP-chip	Opaque Cell Czf1 ChIP-chip	Opaque Cell Efg1 ChIP-chip	Opaque Cell Wor3 ChIP-chip	Opaque Cell Ahr1 ChIP-chip	Opaque Cell Wor4 ChIP-seq	RNAseq Opaque/White Enrichment (log2)	Microarray Opaque/White Enrichment (log2)	White Cell Δczf1/WT Enrichment (log2)	White Cell Δefg1/WT Enrichment (log2)	White Cell Δwor3/WT Enrichment (log2)	White Cell Δahr1/WT Enrichment (log2)	Opaque Cell pMET3-Wor1 Δwor2/WT pMET3-Wor1 Enrichment (log2)	Opaque Cell Δczf1/WT Enrichment (log2)	Opaque Cell Δefg1/WT Enrichment (log2)	Opaque Cell Δwor3/WT Enrichment (log2)	Opaque Cell Δahr1/WT Enrichment (log2)
caalfmp01	COX2													-0.02	-1.64213	0.003625	-0.138625	0.19125	0.195	1.79588	0.56375	-0.96625	-0.96525	0.0805
caalfmp02	NAD6													0.09	-1.27625	-0.001	-0.121	0.16725	-0.053	3.13975	0.52375	-1.302	-1.558	0.255
caalfmp03	NAD1													0	-1.92687	0.20575	0.0155	0.111375	-0.0365	2.10525	0.677375	-0.680875	-0.654	0.041
caalfmp04	COX3A													-0.23	N/A	N/A	N/A	N/A	N/A	N/A	N/A	N/A	N/A	N/A
caalfmp05	ATP9													0.4	-3.178	0.4465	-0.10725	0.18025	0.2685	4.03025	0.816	-2.132	-2.3695	-0.118
caalfmp06	ATP6													-0.02	-2.40925	0.2155	0.12625	0.20525	0.2	2.6065	0.81975	-1.2065	-1.28325	0.0245
caalfmp07	ATP8													0.91	-1.217	0.198125	0.00025	0.226375	0.017	4.77375	0.6135	-2.1225	-2.01525	-0.015
caalfmp08	COX1													-0.06	N/A	N/A	N/A	N/A	N/A	N/A	N/A	N/A	N/A	N/A
caalfmp09	NAD2													-0.89	-2.03787	0.078	0.047	0.360625	0.0405	3.4055	0.699625	-1.59437	-1.70275	0.589
caalfmp10	NAD3													-0.26	-1.85413	0.187375	0.139	0.073375	-0.0725	2.8485	0.63175	-1.40875	-1.378	0.18
caalfmp11	COB													-0.2	N/A	N/A	N/A	N/A	N/A	N/A	N/A	N/A	N/A	N/A
caalfmp12	NAD4L													-1.09	-1.48913	0.047125	0.027375	0.052375	-0.0095	3.11212	0.569625	-1.452	-1.80288	0.66
caalfmp13	NAD5													-0.01	-1.61437	0.220375	0.144	0.153625	-0.11	2.74212	0.708	-1.15837	-1.21113	0.3585
caalfmp14	NAD4													0.13	-1.59462	0.263625	0.164625	0.293125	0.0195	2.67175	0.6305	-1.34175	-1.37975	0.3535
caalfmp15	COX3B													-0.23	-0.501	-0.194	-0.197	0.137	0.112	1.496	0.8145	0.4125	0.076	0.581
orf19.10	ALK8													1.63	0.03375	0.0585	0.2575	-0.1325	0.158	-0.23575	0.62575	1.05325	1.274	-0.169
orf19.100	orf19.100													-1.15	-0.252	-0.043375	-0.22275	0.0605	0.0065	0.0345	0.108375	0.247875	0.0555	-0.168
orf19.1002	orf19.1002													0.61	0.4125	0.019125	0.18225	0.159375	-0.021	-0.5885	-0.141875	0.0335	0.2515	0.134
orf19.1005	orf19.1005						0.823							1.43	-0.73275	-0.417875	-0.539375	-0.216375	0.15	-0.175	0.42725	-0.0975	0.29875	0.116
orf19.1007	KCS1	1					0.665							0.12	-0.04075	0.02875	-0.176	-0.08625	0.038	-0.286	-0.21025	-0.15325	-0.1425	0.07
orf19.1008	orf19.1008						0.665							0.23	-0.234	-0.322625	-0.014875	-0.1905	0.0825	0.014875	-0.700875	-0.148625	-0.2365	-0.572
orf19.1009	orf19.1009						0.665							1	0.123125	0.00475	-0.112875	-0.1965	0.2405	0.012125	-0.056125	0.16775	0.186	0.124
orf19.101	RIM9													-0.49	0.1065	0.07825	0.201375	0.254375	0.0275	0.255125	-0.000625	0.033875	0.13475	-0.0295
orf19.1010	MNT3													-0.21	0.1845	0.089625	0.1805	0.12575	0.207	-0.11925	0.073625	0.201375	0.340625	0.068
orf19.1011	MNN21													0.33	0.03775	0.084125	0.011375	-0.023625	0.057	-0.29175	-0.17825	-0.104875	0.04825	0.138
orf19.1012	orf19.1012													0.13	0.100625	0.06075	0.292125	0.16825	0.1215	-0.358375	0.097875	0.396	0.37225	0.1375
orf19.102	orf19.102													-0.17	-0.014875	0.01	0.011	0.032375	-0.2095	-0.208875	-0.169	0.057625	0.0305	0.098
orf19.1026	orf19.1026													-0.35	-0.3555	0.036	-0.253625	0.043375	-0.096	0.106375	0.06525	-0.24125	0.019625	0.3345
orf19.1026.1	orf19.1026.1													-0.3	N/A	N/A	N/A	N/A	N/A	N/A	N/A	N/A	N/A	N/A
orf19.1027	PDR16													-1.49	-0.924125	-0.127125	-0.152	0.25475	0.0165	0.18575	0.61325	0.340125	0.684875	-0.04
orf19.1028	ELA1													-0.08	-0.275	0.095875	-0.1915	0.15075	-0.197	0.332125	0.128125	-0.28125	-0.21475	-0.1375
orf19.1029	RPP1													0	-0.48625	-0.080625	-0.287875	-0.096375	-0.2255	0.1885	0.022875	-0.455875	-0.2725	0.0075
orf19.103	KAR5													-0.15	-0.328	0.080875	0.151625	0.065125	-0.038	0.164375	-0.021	-0.13625	-0.02975	-0.1565
orf19.1030	orf19.1030													-0.93	-0.48675	-0.247375	-0.416875	-0.1715	-0.315	-0.306125	0.134125	-0.26375	0.15875	0.2065
orf19.1031	HMG1													0.47	0.282	-0.055	0.283	0.08325	0.0335	0.16775	-0.180625	-0.27775	-0.357625	0.003
orf19.1032	SKO1	1												-0.5	-0.115625	0.0255	0.058	-0.06275	-0.0155	1.10838	-0.189375	-0.56525	-0.676875	0.0945
orf19.1033	STR2													-0.55	0.053125	-0.122375	0.05175	-0.0075	0.0395	-0.12525	-0.151875	0.00875	0.023875	-0.069
orf19.1034	orf19.1034													-0.16	0.10375	0.02125	0.14825	0.05975	0.0395	-0.146125	-0.142875	-0.233375	-0.229	0.0295
orf19.1035	WAR1	1												-0.24	-0.185125	0.08425	0.353	0.085875	-0.138	0.062625	-0.004	0.171	0.181125	0.1335
orf19.1036	MNS1													0.29	0.506875	0.028	0.484	0.117	0.2155	-0.588375	-0.040375	0.509	0.35625	0.168
orf19.1037	orf19.1037													0.36	0.46975	-0.0555	-0.098	-0.003	0.685	-0.2985	0.11775	0.6795	0.2705	0.274
orf19.1039	BET4													-0.19	-0.131875	0.09675	0.10425	0.1335	-0.0335	0.01225	0.05875	0.246625	0.18925	0.2825
orf19.104	orf19.104													-0.45	-0.059375	-0.03675	0.1185	-0.007	-0.0025	-0.118875	-0.118875	0.1645	-0.0695	0.014
orf19.1040	MAD2													-0.47	-0.4045	0.000375	0.141875	0.176125	0.123	-0.21275	-0.0605	0.150625	0.2115	0.0855
orf19.1041	orf19.1041													-0.24	-0.22175	-0.176375	0.029	0.042875	-0.07	0.058875	0.15575	0.347625	0.081625	0.336
orf19.1042	POR1													0.69	0.44525	-0.15975	-0.03275	-0.0795	-0.2325	-0.32475	-0.18525	0.448	0.3735	-0.1505
orf19.1043	orf19.1043													-0.01	-0.0355	0.059	0.135625	0.2875	-0.008	-0.367	0.279	0.299	0.35875	0.1545
orf19.1045	orf19.1045													-0.59	-0.727375	0.140875	-0.351375	0.049375	-0.153	-0.050125	0.19875	-0.27625	-0.104	0.051
orf19.1047	ERB1													-0.76	-0.403875	-0.006125	-0.142375	0.023625	-0.113	-0.010125	-0.049	-0.089875	0.05925	0.2165
orf19.1048	IFD6													0.56	-0.179375	-0.247	0.664625	-0.18825	-0.3515	-0.057125	0.140125	0.281875	0.283375	-0.4605
orf19.1049	orf19.1049													0.13	-0.24375	-0.1115	0.326125	0.086125	0.0835	0.47525	0.136	-0.01725	-0.0055	0.151
orf19.105	HAL22													-0.93	-0.425375	-0.15225	-0.11575	-0.035375	-0.012	0.42875	-0.055875	-0.1965	-0.064	-0.1795
orf19.1050	orf19.1050													0.06	-0.393	-0.160625	-0.170125	-0.16175	0.0535	0.16075	-0.234	0.078875	-0.077125	0.283
orf19.1051	HTA2													-0.61	-0.07075	-0.141	0.416	-0.1315	0.076	0.126	0.2405	1.1865	0.9225	-0.078
orf19.1052	orf19.1052													-0.81	-0.31975	-0.106125	0.36875	0.04175	0.1815	0.044625	0.3345	0.786	0.620375	-0.1065
orf19.1053	orf19.1053													0.34	0.356625	0.21275	-0.120375	0.115125	0.017	0.090125	-0.012125	0.328625	0.27875	0.1465
orf19.1054	orf19.1054													-0.11	0.125125	0.092625	0.52275	0.05575	0.135	0.252625	-0.351875	-0.180125	-0.045	0.1205
orf19.1055	CDC3													0.3	0.30725	-0.110625	0.1255	0.113625	0.0305	-0.036375	-0.121625	0.06975	0.485	0.148
orf19.1057	orf19.1057													-0.29	-0.122125	-0.007625	-0.136875	-0.016125	-0.066	0.041875	-0.0375	0.033625	0.04525	0.0225
orf19.1058	orf19.1058													-0.19	-0.259875	-0.15175	-0.106625	-0.154375	-0.049	0.1395	0.385	0.129125	0.068	-0.056
orf19.1059	HHF1													-0.86	0.27675	-0.232	0.30675	-0.007	0.5795	-0.01675	0.02525	1.054	0.92775	0.325
orf19.1060	orf19.1060													0.44	-0.040875	0.060625	0.212	0.06875	0.145	-0.008875	0.34125	0.428875	0.583	0.0345
orf19.1061	HHT21													-0.92	0.2045	-0.023125	0.291875	0.024	0.459	0.1105	0.10575	0.82475	1.10775	0.101
orf19.1062	orf19.1062													-1.99	-0.428	-0.002625	0.246125	-0.189125	-0.0685	0.2845	0.232	0.46	0.30425	0.043
orf19.1063	orf19.1063													-0.55	-0.33275	0.059125	-0.0605	0.128875	0.282	0.233125	0.261125	0.293375	0.40125	0.3085
orf19.1064	ACS2													-0.07	0.002	-0.171	0.285	0.08575	-0.014	-0.45075	-0.114	0.41525	0.2995	0.179
orf19.1065	SSA2													0.31	-0.01125	0.0025	-0.20625	-0.02375	0.021	-0.41225	-0.2065	-0.01525	-0.07325	0.082
orf19.1066	GIG1													1.74	-0.030375	-0.0365	-0.008	-0.07625	-0.08	0.135875	-0.09675	-0.55825	-0.434875	0.135
orf19.1067	GPM2													-0.76	-0.31425	-0.095375	-0.06725	-0.109	0.0045	0.60725	-0.083125	-0.32225	-0.293	-0.089
orf19.1069	RPN4	1												-0.81	-0.209625	-0.0095	-0.06875	0.0485	0.042	-0.183625	0.270125	0.197125	0.074125	-0.0005
orf19.107	orf19.107													0.08	-0.390625	-0.101625	-0.340875	-0.148	-0.368	-0.065125	-0.1865	-0.290625	-0.071875	-0.083
orf19.1070	orf19.1070													-0.92	-0.087375	0.099875	0.25825	0.01575	-0.011	0.160625	0.343875	0.168625	0.225375	-0.072
orf19.10711	PIKALPHA													0.42	-0.7675	-0.11075	-0.445125	-0.32075	0.088	0.73575	-0.26175	-0.29	-0.193	0.288
orf19.10712	MTLALPHA1	1												-1.63	-0.715	-0.608	-0.829	-0.13225	0.1145	1.096	-0.2075	-1.107	-1.15675	0.168
orf19.10713	PAPALPHA													0.27	-0.9125	-0.81975	-1.03238	-0.320125	0.8675	1.35975	-0.22925	-1.03038	-0.892125	-0.083
orf19.1075	orf19.1075													0.01	-0.68175	-0.09625	-0.841875	0.024125	-0.182	0.286375	0.257125	0.022625	0.201375	-0.246
orf19.1075.1	orf19.1075.1													-0.19	N/A	N/A	N/A	N/A	N/A	N/A	N/A	N/A	N/A	N/A
orf19.1077	ATM1													-0.4	-0.148	0.123375	0.04925	0.064625	-0.0795	0.20775	-0.073625	-0.049	-0.166	-0.445
orf19.1078	HBR2											0.915		0.38	0.4245	0.1105	0.689	0.06175	0.2645	-0.41775	0.021	0.428375	0.15	-0.155
orf19.1080	orf19.1080											0.915		2.58	0.361375	0.270625	0.372125	0.166625	-0.166	0.239125	0.07325	0.20325	-0.02375	0.1185
orf19.1082	orf19.1082													0.51	-0.275	0.207	-0.30425	0.1825	-0.386	-0.4985	0.007625	-0.1985	-0.119375	-0.215
orf19.1082.1	orf19.1082.1													0.49	0.39625	0.076125	0.1275	0.126125	0.0505	-0.502	-0.19775	0.323125	0.20975	-0.0355
orf19.1083	orf19.1083													-0.21	-0.025	0.11075	-0.025625	0.1105	-0.136	-0.178375	-0.275625	-0.149125	0.00475	0.134
orf19.1084	CDC39	1												-0.42	-0.481375	-0.00825	0.095625	-0.023625	-0.055	0.107125	0.394625	0.241625	0.084375	0.258
orf19.1085	orf19.1085													0.07	-0.1395	0.014125	0.188625	0.096875	0.1975	0.244	0.016875	0.029125	-0.058125	0.057
orf19.1086	orf19.1086													0.06	-0.04925	-0.013125	-0.060375	0.00525	0.0045	0.359375	-0.083875	-0.119	-0.298875	0.1
orf19.1087	orf19.1087													-0.38	-0.35975	0.131125	-0.27975	-0.002875	0.0085	0.379875	-0.05475	-0.21075	-0.14275	0.0675
orf19.1089	PEX11													0.51	0.65	-0.02375	0.707125	0.07325	0.278	-0.6745	-0.106875	0.049	-0.169	0.2615
orf19.109	orf19.109													-0.27	-0.324875	-0.178125	-0.131	-0.043125	0.0385	0.052125	-0.12325	0.219	-0.06425	0.1205
orf19.1090	orf19.1090													0.23	0.196625	0.16725	0.13075	0.3465	0.2115	-0.376875	-0.2205	-0.029125	0.1055	0.025
orf19.1091	NOP8													-0.4	-0.544625	0.181375	-0.491375	0.09325	-0.177	-0.064125	0.189875	-0.126875	-0.061625	0.1155
orf19.1092	orf19.1092													0.08	0.528	0.038	0.509125	0.08125	0.2705	0.4775	-0.0185	-0.04375	-0.0485	0.245
orf19.1093	FLO8	1												0.13	0.115625	0.006375	0.54775	0.15675	0.377	0.125625	-0.020375	0.1545	0.078625	-0.008
orf19.1095	GLE2													-0.27	-0.08075	-0.15	-0.25725	-0.08275	0.012	0.1115	-0.090875	0.10225	0.06525	0.0415
orf19.1096	orf19.1096													-0.28	0.154875	0.0015	0.171375	-0.0425	0.0945	-0.07025	-0.133125	-0.074	-0.04225	0.022
orf19.1097	ALS2													-2.21	-0.667875	0.828625	-1.10575	0.253625	-1.5325	2.25212	0.8415	-0.310875	-0.25525	-0.303
orf19.11	orf19.11													-0.23	-0.106125	-0.051	-0.30275	0.096875	0.578	0.60625	0.337875	0.4685	0.590125	-0.2925
orf19.1105	orf19.1105													0.19	0.418875	0.1975	0.3695	0.255625	-0.133	0.318	0.06975	0.167625	0.255375	0.4495
orf19.1105.2	PGA56						1.831	1.252		2.02			4.56	0.64	0.14875	-0.213125	0.08575	-0.201	0.6675	0.88175	-0.1975	-0.186125	0.14875	0.3975
orf19.1105.3	orf19.1105.3						1.831	1.252		2.02			4.56	-1.31	-0.231625	0.1635	0.047375	-0.16875	0.2395	0.62	0.09125	0.151875	0.2285	0.3145
orf19.1106	orf19.1106						1.105	0.765		1.001				-1.98	-0.11525	0.1515	0.17275	0.1345	-0.141	0.14825	0.0695	0.12525	0.1645	0.143
orf19.1107	orf19.1107													-1.27	-0.01675	-0.00725	-0.00875	-0.04425	-0.125	-0.27475	0.037	0.14225	0.12225	-0.152
orf19.1108	HAM1													-0.52	-0.289125	-0.052875	-0.201	-0.036375	-0.1505	-0.09925	-0.03275	-0.253125	-0.09725	0.0205
orf19.1109	orf19.1109													0.09	0.31175	0.24425	-0.435	0.168	0.0055	0.06925	-0.14525	-0.5165	-0.511625	0.0015
orf19.111	CAN2						1.302	1.232		0.654				-2.23	-0.193625	-0.126875	0.10425	-0.034875	0.041	-0.012625	-0.373625	0.887	-0.287875	0.343
orf19.1110	orf19.1110													-0.13	0.141125	0.046625	0.016125	0.097375	0.1145	-0.23425	-0.077	0.066125	0.06625	-0.0145
orf19.1111	orf19.1111													-0.3	-0.15575	0.20025	0.0155	0.188125	0.0505	0.1285	-0.04275	-0.169	-0.161	0.002
orf19.1112	BUD7													0.13	0.14475	-0.02875	0.2605	0.16725	0.157	0.00475	-0.25425	-0.007	-0.0355	0.255
orf19.1113	orf19.1113													-0.27	-0.743375	-0.157875	-0.422375	0.094875	0.0605	-0.0605	0.21475	0.0915	0.23275	0.199
orf19.1114	orf19.1114													-0.67	-0.1815	0.08525	-0.244375	0.085	-0.096	-0.5565	0.27875	0.166625	0.203875	-0.1555
orf19.1115	GUK1													-0.22	-0.093	-0.0785	0.01125	-0.03425	0.04	-0.06125	0.12075	0.43	0.33925	0.149
orf19.1116	orf19.1116													-0.37	-0.282125	-0.082875	-0.23925	-0.152625	0.1435	-0.21175	0.058375	0.12025	0.14025	0.0715
orf19.1117	orf19.1117													1.55	1.9415	-0.0885	0.60625	-0.0575	2.835	0.49225	1.52625	1.51825	0.5895	0.72
orf19.1119	MTR10													0.07	-0.305375	-0.009	-0.055125	0.017	-0.165	-0.113875	0.214375	0.271625	0.2595	0.016
orf19.1120	FAV2				0.621		1.308	1.219				1.363		-0.27	0.316	0.302625	-0.313125	0.012875	0.3715	0.057	1.0945	0.102125	0.058625	1.5755
orf19.1121	orf19.1121													-0.55	0.092125	0.014875	-0.134375	0.00125	0.0675	-0.54925	0.046125	0.3995	0.277875	0.3735
orf19.1122	orf19.1122									0.72				-1.75	-1.226	-0.157875	-0.30125	-0.3165	-0.0275	0.321125	-0.012875	-0.467625	-0.54275	0.0245
orf19.1123	orf19.1123									0.72				-0.23	-0.389875	-0.215875	-0.23225	0.032375	0.0435	-0.183375	-0.352	-0.044	-0.155625	0.4315
orf19.1124	orf19.1124									0.72				0.27	0.36725	0.224	0.44975	-0.233	0.504	-0.6735	0.2975	1.0615	0.418	0.294
orf19.1124.2	orf19.1124.2													-0.85	-0.105375	0.0145	-0.1785	-0.021	-0.21	-0.448375	-0.28625	0.0355	-0.226625	0.088
orf19.113	CIP1													-0.3	-0.80375	-0.255125	-0.42825	-0.804375	0.216	0.1105	-0.259375	-0.749625	-0.666	-0.3965
orf19.1133	MSB1													0.25	0.0635	-0.174875	0.11475	-0.082625	0.0465	-0.030875	-0.0055	0.098875	0.021	0.081
orf19.1135	CAS1	1												-0.32	0.13175	0.093625	0.005625	0.035375	0.1825	-0.127625	0.115625	0.4415	0.36975	-0.0665
orf19.1136	orf19.1136													-0.5	0.00575	-0.013125	0.308875	0.167125	0.207	-0.2795	0.136125	0.145	-0.01	0.0925
orf19.1137	orf19.1137				1.215			0.702				2.01		-0.33	-0.374875	-0.0765	-0.13175	-0.111125	-0.177	0.26825	0.066125	-0.188375	-0.2285	0.0925
orf19.1139	orf19.1139				1.215			0.702				2.01		0.33	-0.057	-0.008875	-0.196375	0.062	-0.15	0.164375	-0.06775	-0.17075	-0.2105	0.3115
orf19.114	orf19.114													-0.1	-0.178875	-0.087125	-0.462875	-0.071125	-0.089	0.02975	-0.18825	-0.71825	-0.436125	0.225
orf19.1140	orf19.1140													0.08	0.12	0.09725	-0.1255	0.000625	-0.026	-0.129375	-0.00175	0.0095	0.060125	-0.033
orf19.1142	AVT4													-0.36	0.098625	-0.142125	0.03375	-0.02525	0.1355	-0.293375	0.105125	0.274	0.4055	0.0755
orf19.1143	orf19.1143													-0.48	-0.120375	0.152	-0.22725	0.183375	-0.0765	-0.40575	-0.168125	-0.069125	0.14225	-0.245
orf19.1144	orf19.1144													-0.55	-0.6945	0.168875	-0.126125	-0.069125	0.085	0.91225	0.55025	0.630125	0.292625	0.385
orf19.1146	orf19.1146													-0.97	-0.99775	-0.40775	-0.43475	-0.869875	-0.103	0.88875	0.66275	0.31775	0.258375	0.3745
orf19.1148	orf19.1148													-0.67	-0.569	-0.10225	-0.049	-0.1835	-0.071	0.686	0.46325	0.118375	-0.018875	-0.0445
orf19.1149	MRF1													-0.09	-0.34125	0.0945	-0.30975	0.0635	-0.1585	0.30475	0.368625	0.33275	0.370375	-0.373
orf19.115	orf19.115													-0.16	-0.7775	-0.20575	-0.55625	-0.48225	0.205	0.744	-0.34725	-1.05475	-0.994	0.247
orf19.1150	orf19.1150	1												-1.12	-0.345875	0.278625	-0.195375	0.15925	0.0885	0.546	0.321625	0.2805	-0.17875	-0.1985
orf19.1150.1	orf19.1150.1													0.53	-1.18863	0.447375	-0.045	0.07925	-0.402	1.52075	0.455625	0.4205	0.096125	0.2015
orf19.1152	orf19.1152													-2.47	-1.68625	0.357	0.01575	-0.0685	0.088	2.741	1.07625	0.83775	0.4045	0.283
orf19.1153	GAD1													-1.5	-2.05325	-0.12725	-0.19275	0.043	0.138	2.0495	1.70125	1.57575	1.12325	0.363
orf19.1154	EGD1													0	-0.10725	-0.0965	-0.235	-0.08575	-0.3645	-0.34625	-0.18975	0.474	0.496	0.1485
orf19.1155	DPP2													0.04	0.04825	-0.005625	0.327125	0.113375	0.117	-0.17925	-0.38575	0.215625	0.131875	0.376
orf19.1156	FUS1													-1.51	-0.636625	-0.381625	-0.112625	-0.064125	-0.1095	0.49825	-0.160875	-0.0155	-0.1035	-0.162
orf19.1158	orf19.1158													-0.39	0.046	-0.034375	0.537875	-0.0075	0.188	-0.2345	-0.073625	0.13625	0.137875	-0.1015
orf19.1159	orf19.1159													-0.92	-0.065125	-0.271	0.201	-0.051375	-0.1915	0.276875	0.0725	0.406375	0.22125	-0.616
orf19.1160	orf19.1160													0.09	0.202375	-0.134	0.288375	0.06675	0.078	-0.181375	-0.229125	-0.000875	0.025875	0.114
orf19.1161	PLD1													0.33	0.413	-0.093	0.127625	-0.0505	0.2175	0.093125	-0.24925	0.147375	-0.09075	0.2335
orf19.1162	orf19.1162													0.6	0.31675	-0.10875	-0.32025	0.022625	0.1655	-0.301	-0.20675	0.314875	0.3795	-0.0755
orf19.1162.1	orf19.1162.1													-0.42	-0.58925	-0.16825	-0.15	-0.10625	-0.016	0.76475	-0.2465	-0.60825	-0.597	0.01
orf19.1163	orf19.1163													-0.06	-0.203	-0.030375	-0.120625	-0.0215	-0.2065	-0.10625	-0.074875	0.057625	0.149	0.0225
orf19.1164	GAR1													-0.85	-0.158875	0.09175	-0.04425	-0.0555	-0.1405	0.099	-0.0785	-0.21025	-0.06675	-0.071
orf19.1166	CTA3													0.04	0.170125	0.024875	0.32375	0.11975	0.0195	0.179875	-0.147	-0.04275	-0.01125	0.022
orf19.1167	orf19.1167													-1.23	-0.252375	-0.129625	-0.482375	-0.064375	0.101	0.246875	-0.11125	0.236125	0.22825	-0.6065
orf19.1168	ZCF3	1												0.54	0.327375	0.22	-0.231875	0.26525	-0.175	-0.26975	-0.36575	0.124125	-0.174625	-0.1835
orf19.1169	orf19.1169													-0.13	-0.2035	0.09675	-0.242	-0.124	-0.298	-0.1715	0.34375	0.10775	0.2215	-0.124
orf19.117	orf19.117													-0.9	0.038125	0.198375	-0.28275	0.007625	0.211	-0.188375	-0.19025	-0.306125	-0.347125	0.0635
orf19.1170	ARO7													0.47	-0.0545	0.0205	0.24925	0.0975	-0.021	0.0825	-0.34175	-0.1885	-0.147	0.039
orf19.1171	BTA1													5.56	1.71125	0.18425	-0.1595	-0.1925	0.265	0.73275	-0.7315	0.92425	0.87575	-0.315
orf19.1177	orf19.1177													-0.1	-0.058625	-0.134875	-0.286	-0.1665	0.04	-0.012625	-0.270625	-0.269375	-0.253125	-0.0375
orf19.1178	orf19.1178	1												0.18	0.014875	0.05575	0.048625	-0.04	0.1655	0.1185	-0.172	0.371125	0.265625	-0.2395
orf19.1179	orf19.1179													0.12	0.359875	0.08275	-0.159	-0.09525	0.087	-0.738875	-0.32875	0.4485	0.26	-0.235
orf19.118	FAD2													-0.2	-0.157125	-0.206875	-0.223625	-0.133125	0.1145	-0.08675	-0.2125	-0.440375	-0.30725	0.147
orf19.1180	orf19.1180													0.28	0.39425	0.013875	0.184625	-0.20325	0.2135	-0.075875	-0.13275	0.186	0.051	-0.031
orf19.1181	orf19.1181													-0.63	-0.43	-0.158125	-0.61175	-0.364125	-0.192	0.06	-0.1405	-0.291125	-0.483875	-0.391
orf19.1182	orf19.1182													-1.09	-0.230875	-0.16275	-0.1295	-0.21125	-0.0185	0.345375	-0.252	-0.27875	-0.2545	0.005
orf19.1183	orf19.1183													-1.01	-0.097125	0.06725	0.164	-0.073375	0.161	0.419625	-0.11125	-0.13075	-0.02525	0.072
orf19.1185	orf19.1185													-0.24	0.198875	-0.163125	-0.0245	-0.059125	0.154	-0.29475	-0.2035	0.138	0.0715	0.0295
orf19.1186	orf19.1186													0.39	0.691375	0.014625	0.44475	0.13	-0.0605	-0.18075	-0.365375	0.399125	0.16	0.186
orf19.1187	CPH2	1												0.04	-0.27625	-0.08525	0.116375	0.119	0.703	-0.34575	0.367125	0.18175	0.6135	0.331
orf19.1189	orf19.1189		1.501				1.532	2.049	1.152	1.105			8.94	-5.89	-2.361	0.31	-1.36925	-0.0295	0.004	0.92525	1.22	0.5025	0.32225	-0.464
orf19.119	orf19.119													-0.02	0.055125	0.031125	0.2355	0.112375	0.1585	0.061	-0.361	-0.156375	-0.203875	0.187
orf19.1190	STV1													-0.07	0.149375	-0.069375	0.0265	0.062375	0.078	-0.135875	-0.0345	0.1825	0.05975	-0.0195
orf19.1191	orf19.1191													-0.49	0.1155	0.0915	0.07975	0.1	-0.112	-0.00425	-0.05425	-0.14875	-0.145	0.172
orf19.1192	DNA2													0.33	0.208625	-0.09775	-0.115375	0.002875	-0.09	0.016375	-0.240625	-0.0195	-0.054375	-0.1235
orf19.1193	GNP1						0.923							-0.82	-0.01125	-0.02125	0.11725	-0.02725	-0.0785	-0.1075	-0.359875	0.501125	0.022375	-0.0225
orf19.1195	orf19.1195													0.4	0.258125	-0.0975	-0.17125	-0.07475	-0.121	-0.2515	-0.289375	0.070875	0.01025	-0.242
orf19.1196	orf19.1196													-0.18	-0.0195	0.032625	-0.036625	0.05025	0.055	0.047875	-0.067625	0.126	-0.0015	-0.075
orf19.1198	orf19.1198													-0.63	0.02225	0.12625	0.000125	-0.050875	-0.015	-0.069375	-0.2105	-0.012125	-0.049625	-0.0845
orf19.1199	NOP5													-0.99	-0.268	0.223875	-0.18575	0.043375	-0.41	-0.03425	-0.05825	-0.464	-0.22525	-0.207
orf19.120	orf19.120													0.28	N/A	N/A	N/A	N/A	N/A	N/A	N/A	N/A	N/A	N/A
orf19.1200	orf19.1200													-0.24	-0.333875	-0.01625	-0.22875	-0.174375	-0.212	-0.104125	-0.062875	-0.22025	-0.24575	-0.113
orf19.1201	orf19.1201													-0.15	-0.156625	0.020625	-0.251	-0.010125	-0.2735	-0.0525	-0.195	-0.05975	0.00975	0.0415
orf19.1202	orf19.1202													-0.02	0.39275	0.001875	0.133375	-0.11	0.0225	-0.443	-0.001875	-0.2195	0.107625	-0.131
orf19.1203	SRO77													0.33	0.59975	0.121125	0.149375	-0.051125	0.0375	-0.288875	-0.313125	0.01075	0.112	-0.014
orf19.1203.1	orf19.1203.1													-0.05	0.371	-0.0625	-0.062375	0.08625	0.1945	0.212125	-0.215125	-0.038	0.08	0.318
orf19.1204	orf19.1204													-0.4	-0.269375	-0.06575	-0.248875	0.031625	-0.0445	0.040375	-0.256625	-0.471	-0.07175	0.009
orf19.1207	orf19.1207													-0.23	-0.01825	0.157	0.1205	-0.095125	0.1555	0.530875	0.285375	0.0835	0.25825	-0.1995
orf19.1208	orf19.1208													-0.95	-0.241375	0.061	0.042375	-0.15475	0.4415	0.539375	0.382375	0.134	0.162375	-0.1145
orf19.121	ARC18													-0.05	0.37475	0.05525	0.0845	0.287	0.345	-0.193	0.0525	0.19	0.1725	0.179
orf19.1210	orf19.1210													-0.15	0.097375	-0.103	0.361875	0.012	-0.023	0.042875	0.0535	0.124625	0.080375	-0.0095
orf19.1212	orf19.1212													0.75	0.110625	0.034875	0.537625	0.08675	0.261	0.103125	-0.071875	-0.309875	-0.549625	0.2405
orf19.1214	orf19.1214													-0.82	-0.309625	0.086	-0.10075	0.016875	-0.257	-0.2205	0.07	-0.1535	-0.063375	0.006
orf19.1215	orf19.1215													-0.68	-0.55125	0.021125	0.15175	0.018375	-0.055	0.20775	0.190625	0.13625	-0.035625	-0.2905
orf19.1217	orf19.1217													0.24	-0.3685	-0.214375	-0.040875	-0.182875	-0.1515	0.1805	-0.03	0.16075	0.1445	0.085
orf19.1219	orf19.1219													-0.2	-0.54175	0.00775	-0.11925	0.150125	-0.0685	1.50562	0.14125	-0.40475	-0.271	0.391
orf19.122	CDC20													-0.43	-0.264375	-0.0395	-0.072875	0.074875	0.1255	0.03625	-0.00425	0.029125	-0.11775	-0.026
orf19.1220	RVS167													-0.03	0.106125	-0.0225	0.11875	0.019625	0.1075	-0.119	-0.1775	-0.022875	-0.117125	0.183
orf19.1221	ALG2													0.01	0.419	-0.028875	0.312	0.09925	-0.0295	-0.3475	-0.28725	0.27975	0.067375	0.236
orf19.1223	DBF2													-0.06	0.118125	0.039625	0.35625	0.014625	-0.026	0.028125	0.57225	0.337125	0.181875	0.0095
orf19.1224	FRP3													-1.33	0.65825	0.13875	1.14487	0.028625	0.4365	0.564625	-0.085	0.1915	-0.596	0.484
orf19.1225	PEX22													0.08	-0.186	0.034625	-0.107	0.123875	0.0815	0.20675	0.536875	0.55175	0.015375	-0.114
orf19.1227	ZCF4	1												2.1	-0.196125	-0.202875	-0.022375	0.009	-0.07	0.62175	0.3115	0.108	0.293375	-0.0995
orf19.1228	HAP2	1												0.04	-0.19375	0.149625	0.33375	0.102625	0	-0.032875	0.026875	-0.17625	-0.1945	-0.146
orf19.1229	orf19.1229													0.2	0.03725	-0.015	-0.06125	0.166	-0.1545	0.25475	0.004125	-0.016	0.01975	0.1225
orf19.123	RCN1													-0.16	-0.36125	-0.182625	-0.209125	-0.0695	-0.19	0.131625	-0.233875	-0.399375	-0.30825	-0.0905
orf19.1232	VRG4						2.54	2.355		2.169	1.254		6.63	0.82	0.658	-0.151	0.138125	-0.004625	0.1245	-0.5885	0.1185	0.09	0.473125	0.2445
orf19.1233	ADE4							1.012						-0.14	-0.395625	-0.0135	-0.182	0.033625	0.017	-0.0035	0.3385	-0.205	0.05975	0.161
orf19.1234	FGR6-10							0.836						0.11	-0.32	-0.103875	0.00525	-0.164375	0.4035	0.35475	0.3225	-0.0385	0.07825	-0.018
orf19.1235	HOM3													-0.19	-0.326375	-0.188875	-0.524375	0.04475	-0.138	-0.201875	-0.40275	-0.317875	-0.4825	-1.1115
orf19.1236	GVP36													-0.04	-0.08525	-0.12725	0.06025	0.01875	0.1775	-0.052125	-0.269125	-0.295	-0.22725	-0.5085
orf19.1237	ARO9													0.9	0.2675	0.03925	0.62525	-0.11125	0.424	0.31725	-0.2185	-0.07375	-0.07425	-0.312
orf19.1238	TUB4											0.58		-0.59	-0.109625	0.42725	0.045375	0.060875	0.2665	0.25375	-0.162125	0.237875	-0.078625	-0.359
orf19.1239	orf19.1239													6.31	3.98175	0.034	0.37275	-0.60925	0.481	0.43525	0.4335	1.503	1.0685	0.3
orf19.124	CIC1													-0.6	-0.176375	0.05725	-0.303125	0.291625	-0.2545	-0.545625	-0.012625	0.0485	-0.019875	0.2515
orf19.1240	orf19.1240													0.21	-0.02375	-0.04525	-0.15975	-0.14075	-0.0015	0.426375	-0.072625	-0.0255	0.03725	-0.3675
orf19.1244	GYP2													0.1	0.216375	-0.0285	0.140125	0.027	0.2165	0.041375	-0.085125	0.34975	0.279625	-0.311
orf19.1246	orf19.1246													-0.9	-0.0275	0.157875	0.318875	-0.125875	0.1655	0.553875	-0.00575	-0.000625	0.120375	-0.2235
orf19.1247	orf19.1247													-0.25	-0.010875	0.04175	-0.056375	-0.01925	-0.011	-0.146125	-0.0855	0.029875	-0.031625	-0.7905
orf19.1248	orf19.1248													-0.26	-0.00525	0.05775	0.087125	-0.04875	-0.146	-0.149375	-0.206	-0.077875	-0.048125	-0.2875
orf19.1249	orf19.1249													-0.07	0.172375	-0.066875	-0.183375	-0.05325	-0.1525	-0.378	-0.367	-0.21025	-0.257625	-0.537
orf19.125	EBP1													-2.09	-1.148	0.1195	-1.457	0.0105	-0.441	-0.20175	0.461	0.14925	0.22525	-0.071
orf19.1250	orf19.1250													-0.77	-0.47575	-0.1675	-0.397375	-0.151125	-0.025	-0.363	-0.094625	-0.41075	-0.171125	-0.621
orf19.1251	BRN1													-0.03	0.22275	0.037875	0.11675	-0.036875	0.0005	-0.508	-0.162625	-0.11825	0.359125	-0.481
orf19.1252	YME1													-0.09	0.50225	0.11875	-0.102125	0.131	-0.235	-0.15025	-0.016	-0.0155	-0.1625	-0.2915
orf19.1253	PHO4	1												0.38	0.113375	-0.029875	0.218	0.108625	0.144	-0.073875	-0.1225	0.253375	0.099125	-0.527
orf19.1254	SEC23													0.25	0.022125	-0.15625	-0.118375	-0.096875	0.1855	0.025875	-0.224375	0.227	0.156625	-0.1375
orf19.1255	ZCF5	1												-0.52	0.25075	0.158125	-0.808875	-0.089375	0.109	0.018875	0.24975	0.5765	0.45275	-0.098
orf19.1257	orf19.1257													-0.23	0.006375	0.11025	-0.046125	0.07575	-0.252	0.142125	-0.07275	0.04875	-0.058	-0.0845
orf19.1258	orf19.1258													-4.58	-1.7125	0.1865	-0.144125	0.18075	1.6715	1.7495	2.258	1.7855	1.99562	0.287
orf19.1259	orf19.1259	1												-0.08	0.092125	0.1395	-0.065375	0.084125	-0.07	-0.0615	0.10425	0.3335	0.221125	-0.559
orf19.1260	LEA1													-0.05	0.03525	0.157375	-0.166375	0.062125	-0.057	-0.302125	-0.224	-0.05525	-0.1375	-0.5395
orf19.1261	CGT1													-0.27	0.1855	0.456	0.163375	0.351875	-0.0805	-0.082	-0.096875	0.093875	0.067	-0.536
orf19.1263	CFL1													-0.41	0.10825	-0.10025	-0.06625	0.049625	0.1005	-0.23475	0.037375	0.1115	-0.001875	-1.051
orf19.1264	CFL2			0.767				0.768		0.58				-5.69	-2.94225	-0.04225	-3.32125	-0.04175	-0.597	0.21875	2.507	1.2925	1.555	-0.82
orf19.1265	orf19.1265			0.767				0.768		0.58				0.09	0.006375	-0.157875	-0.091625	-0.0065	0.037	-0.432625	-0.094125	0.295625	0.169125	-0.3015
orf19.1266	orf19.1266													-0.05	0.110125	0.007	-0.026	-0.299	0.198	-0.100125	0.186625	0.38975	0.2475	-0.7555
orf19.1267	orf19.1267													-1.1	-0.4015	0.130625	-0.110875	-0.132	0.0705	0.204125	0.16375	0.079125	0.114375	-0.2915
orf19.1267.1	orf19.1267.1													0.44	0.69525	0.11625	-0.149625	0.034125	-0.2645	-0.798125	-0.130875	-0.0245	0.19975	-0.5435
orf19.1268	orf19.1268													-0.56	-0.2365	0.141625	0.005625	0.045	-0.3815	0.27025	0.738375	0.50575	0.431625	-0.8065
orf19.1270	FRE3													-0.02	-0.09325	0.002	-0.010125	-0.18375	-0.2775	-0.413125	0.128375	0.090625	-0.026625	-0.4045
orf19.1272	orf19.1272													-0.68	-0.13975	0.00675	-0.252	0.05575	-0.0745	-0.304875	0.012625	0.20375	0.216	-0.376
orf19.1273	orf19.1273													-0.17	0.075	0.122125	-0.440375	0.055625	-0.06	-0.4985	-0.092875	-0.1975	-0.32325	-0.79
orf19.1274	orf19.1274	1												-0.48	0.065875	0.063375	-0.79725	-0.161375	0.1875	0.040125	0.29575	0.817375	0.581375	-0.2135
orf19.1275	GAT1	1												-0.99	0.27875	-0.272625	0.068625	-0.36125	-0.0325	-0.628875	-0.569875	-0.635375	-0.667	-0.3305
orf19.1276	orf19.1276													-0.75	0.312125	0.193125	-0.44925	0.17875	-0.131	-0.467625	-0.578125	-0.361375	-0.715	-0.63
orf19.1277	orf19.1277													1.92	1.1905	0.0465	-0.07175	0.0485	0.05	0.27825	-1.49025	-1.31275	-1.42625	-0.562
orf19.1279	CDS1													0.42	0.474625	-0.0225	0.506625	0.194625	-0.001	-0.84675	-0.236625	0.392125	0.256	0.2975
orf19.1280	SUI1													-0.15	-0.371875	0.036375	0.1625	0.124125	-0.174	-0.396875	0.16675	0.151125	0.091125	0.0065
orf19.1281	orf19.1281													0.02	-0.02175	0.060875	-0.019875	-0.0255	-0.4045	-0.206375	-0.0685	0.0875	0.04725	-0.1605
orf19.1282	CKS1													0.61	0.305	0.094	0.15575	0.019	0.0375	0.062375	-0.15925	-0.0845	-0.137125	-0.07
orf19.1283	MEC1													0.66	0.081	-0.018625	0.21675	0.015125	-0.0535	-0.530875	0.159875	0.637875	0.57975	-0.0255
orf19.1285	orf19.1285							1.54				1.08	8.75	-0.36	-0.169375	0.144	-0.19675	0.278125	0.0215	0.202	0.07125	0.008625	-0.02225	-0.07
orf19.1286	orf19.1286							1.54				1.08	8.75	-1.42	-0.37325	0.2105	-0.14375	0.194	0.4625	0.030625	0.371875	0.344625	0.444375	-0.2545
orf19.1287	orf19.1287													1.04	-0.7345	0.026875	-0.450625	0.126625	-0.623	0.006	0.273875	-0.25825	0.09225	0.042
orf19.1288	FOX2													0.72	2.26762	-0.0465	0.707375	-0.049875	1.443	-0.411875	-0.9495	-0.06725	-0.18625	0.979
orf19.1289	SCT1													-0.06	-0.15325	0.096875	0.036125	0.158	0.0715	0.098625	-0.11475	0.065625	0.066375	0.054
orf19.1290	XKS1													-0.34	0.40875	-0.0105	0.23425	0.04	0.071	0.0575	-0.4725	-0.2695	-0.37275	-0.689
orf19.1291	ABZ1													0.14	0.136375	0.124375	-0.1685	-0.075	-0.026	0.062375	-0.162125	-0.252	-0.411625	-0.4675
orf19.1295	VAS1													-0.1	-0.045125	-0.0715	-0.06125	0.0475	-0.1035	0.34025	0.61425	-0.378625	-0.303875	0.115
orf19.1296	orf19.1296													-0.04	-0.124625	0.150875	-0.21775	0.1085	-0.2965	-0.0685	0.36875	-0.044	-0.13225	0.0635
orf19.1297	orf19.1297													-0.39	-0.46575	-0.303875	-0.237	-0.40425	0.133	0.28175	0.118375	-0.076	-0.130625	-0.4575
orf19.1298	NUP84													0.08	-0.107375	-0.068375	-0.04675	0.17625	-0.0455	-0.18325	-0.0805	-0.098875	-0.009375	-0.234
orf19.1299	RPN6													0.08	-0.08425	0.08975	-0.01	0.11325	-0.12	-0.19625	0.105	0.064375	0.0805	-0.351
orf19.130	orf19.130													0.17	0.0255	0.09475	0.388625	0.04275	0.1225	0.063125	0.099875	0.163375	0.141875	0.114
orf19.1300	orf19.1300													0.35	0.028625	-0.0905	-0.24925	-0.06075	-0.124	-0.042125	-0.141125	-0.23725	-0.13925	-0.74
orf19.1301	orf19.1301						1.853					1.228		0.17	0.041875	-0.061625	-0.417375	-0.008875	-0.5195	-0.494125	0.483625	-0.551375	-0.28675	-0.9015
orf19.1302	orf19.1302													2.1	0.609	0.1055	0.1245	0.409	0.043	0.8375	-0.0055	-0.2785	-0.3195	-0.035
orf19.1303	orf19.1303													-0.05	-0.2375	0.12175	-0.33325	-0.01325	-0.228	-0.304875	-0.178	-0.178125	0.005	-0.4665
orf19.1304	orf19.1304													-0.59	-0.357375	0.032	-0.05925	0.045	-0.1535	0.026625	-0.04575	-0.21425	-0.14825	-0.427
orf19.1305	orf19.1305													-0.21	-0.316875	-0.003875	-0.14175	-0.065625	-0.2145	0.090125	-0.002625	-0.347625	-0.2685	-0.629
orf19.1306	orf19.1306													-0.97	0.1085	0.083	-0.23325	0.07175	-0.1	-0.3395	-0.4555	-0.369125	-0.2265	-0.411
orf19.1307	orf19.1307													-1.23	-0.054625	0.3285	1.124	0.115375	0.2845	-0.025	-0.294875	0.076	0.06575	-0.712
orf19.1308	orf19.1308													-0.43	0.084375	-0.08125	-0.03575	-0.12975	0.456	0.13675	-0.12375	-0.160375	-0.045	-0.4175
orf19.1309	orf19.1309													-0.2	-0.139875	0.154625	-0.01925	0.103125	0.2595	0.011	0.06925	-0.005125	0.086125	-0.453
orf19.131	orf19.131													-0.24	-0.12875	0.062625	0.196625	0.113	0.0625	0.14575	-0.01225	-0.000875	-0.064625	0.253
orf19.131.2	orf19.131.2													-0.03	0.088125	-0.0855	0.060625	0.088125	0.068	-0.09	-0.021125	0.181875	0.129375	0.1215
orf19.1310	orf19.1310													-0.03	-0.14125	0	-0.11125	0.11375	-0.041	0.987	0.127	-0.16625	-0.31	-0.583
orf19.1311	SPO75													-0.23	-0.538125	-0.008125	-0.304125	-0.086125	0.2415	0.62775	0.059375	-0.39225	-0.284	0.1825
orf19.1313	CDR3													1.96	2.247	-0.373	0.771	-0.10375	0.69	-0.50725	-0.128	0.51475	0.115	-0.352
orf19.1314	orf19.1314													-1.08	0.07325	0.052625	0.20075	-0.068625	0.0365	0.43925	0.00275	-0.0555	-0.0665	-0.57
orf19.1317	OSH3													1.1	1.18575	-0.005375	0.573875	0.0435	0.391	-0.229875	-0.9155	-0.0355	-0.552625	-0.491
orf19.1318	orf19.1318													-0.02	0.35825	0.1305	0.27525	0.037	-0.043	-0.063	-0.43	0.23925	0.051	-0.457
orf19.132	orf19.132													-0.37	0.222625	0.05875	0.01025	0.22275	0.1785	-0.240375	-0.119625	-0.057	0.04225	-0.027
orf19.1321	HWP1							0.931				1.212		-0.93	0.16425	-0.05975	-0.01625	-0.05575	0.691	1.3225	-0.218	-0.14975	-0.1155	0.03
orf19.1323	orf19.1323													0.36	-0.23475	-0.029125	-0.1645	-0.07325	0.0675	0.265875	0.156	-0.118375	-0.080875	-0.325
orf19.1324	RAD2													-0.29	0.344375	0.121	-0.090625	0.117375	0.007	0.022625	-0.1545	-0.067	-0.17825	-0.6855
orf19.1325	ECM38													0.84	0.165	0.06925	-0.0265	-0.24075	0.295	0.12275	-0.02925	0.74425	0.10875	-0.584
orf19.1326	orf19.1326							1.557						-0.11	-0.12725	0.179375	-0.547625	-0.022625	-0.0195	0.587625	0.256375	0.64375	0.449875	0.0245
orf19.1327	RBT1							1.557						-1.05	0.24175	0.1575	-0.0265	-0.071	1.559	2.203	0.258	0.024	0.09075	-0.103
orf19.133	orf19.133													-0.23	0.351375	0.093875	0.395125	0.28325	0.61	0.771	-0.26125	0.248625	-0.141625	-0.4655
orf19.1330	orf19.1330													2.44	0.840625	0.0065	0.06675	-0.1525	0.0735	-0.45575	-0.04575	-0.202375	0.164125	-0.09
orf19.1331	HSM3													-0.85	-0.121625	-0.07175	-0.034875	-0.021625	0.304	-0.052625	0.52725	0.491875	0.549375	-0.1135
orf19.1332	SNG4													-0.04	0.512125	0.04625	0.362875	-0.08075	0.1625	0.104125	0.016125	0.07675	0.14525	0.2775
orf19.1333	SNG3													-0.5	0.13075	-0.0685	0.78575	-0.18	-0.005	0.03575	0.3975	0.521	0.74075	0.313
orf19.1334	orf19.1334													0.01	0.230125	0.11275	0.005875	0.148	-0.094	0.36225	0.201375	0.06225	0.075375	0.143
orf19.1335	orf19.1335													-0.38	-0.2945	-0.031625	0.0215	0.004875	-0.1705	-0.166125	0.298875	0.042875	0.383875	0.271
orf19.1336	PUP3													-0.23	-0.102	-0.0655	-0.06175	-0.034875	-0.2375	-0.149	0.75275	0.105375	0.487875	-0.0405
orf19.1336.2	orf19.1336.2													0.21	-0.204125	0.0415	-0.093125	0.03725	-0.1655	-0.21725	0.250125	-0.02725	0.441375	0.0925
orf19.1338	orf19.1338													-0.18	0.2415	-0.003125	0.304125	-0.078375	0.009	-0.13725	0.342	0.453125	0.65775	0.05
orf19.1339	CPY1													0.12	0.254125	0.046375	0.44875	0.012	0.046	-0.062375	0.34	0.15425	0.424	0.022
orf19.134	orf19.134													-0.23	0.613625	-0.0025	0.226625	-0.09925	-0.645	0.402125	-0.513375	0.164	-0.087125	-0.352
orf19.1340	orf19.1340													0.68	0.069375	-0.153125	0.0785	-0.162875	-0.405	-0.025875	0.081	0.123	0.437125	-0.441
orf19.1341	PRR2													-0.62	-0.078	0.11625	0.2055	0.05275	-0.068	0.65925	0.41225	0.311	0.4335	0.023
orf19.1342	SHM1													-0.27	-0.09275	0.029875	0.038875	-0.0385	-0.2715	0.01925	0.235875	-0.097	0.2535	-0.4355
orf19.1343	MED16													0.16	0.189375	-0.083	0.23275	0.013125	0.0015	-0.266125	0.106625	0.41275	0.684625	0.05
orf19.1344	orf19.1344										0.58			0.82	2.561	0.18025	1.3045	-0.079625	0.1925	-0.728375	-0.66525	1.44962	0.769125	-0.71
orf19.1345	LIP8										0.58			1.63	0.735875	0.172375	0.51425	0.198125	-0.643	0.161375	0.112	0.166	0.19125	-0.0385
orf19.1348	orf19.1348													-0.23	-0.510125	-0.269	-0.339625	-0.168375	-0.036	0.619625	-0.127375	0.0245	-0.011625	-0.028
orf19.1349	orf19.1349													1.5	0.11	0.447125	-0.016875	0.20275	0.158	0.593875	0.210125	0.394125	0.314375	0.3145
orf19.135	EXO84													-0.11	0.023375	0.13575	0.104	0.183	0.131	0.216625	-0.159625	0.019375	-0.075	0.096
orf19.1350	orf19.1350							0.684						1.22	0.268875	0.42325	-0.219	0.118	-0.309	0.8205	0.49025	0.957875	0.576625	0.421
orf19.1351	orf19.1351							0.684						-0.27	0.386	0.239375	0.177625	-0.155625	-0.193	0.5385	0.183875	-0.36925	-0.069875	0.001
orf19.1352	TIM22													-0.03	0.06075	-0.022875	-0.225625	-0.084625	0.037	0.258	-0.03525	-0.53225	-0.5225	0.0175
orf19.1353	orf19.1353													-2.7	0.202625	-0.03375	0.091125	0.02625	0.182	0.050875	0.19	0.020875	0.08675	0.4245
orf19.1354	UCF1													-2.49	-0.88575	-0.34925	-0.5595	-0.45425	1.063	0.1205	0.29625	0.499	0.14075	-0.123
orf19.1355	orf19.1355													-0.39	-0.747	0.05975	0.045375	0.15725	0.0455	0.832	0.7225	-0.235625	-0.20825	0.08
orf19.1356	orf19.1356													0.28	0.310625	-0.058	0.274875	-0.105875	0.158	-0.09675	0.33125	0.178375	-0.004625	-0.0015
orf19.1357	FCY21						1.043							-1.26	-0.683375	-0.424375	-0.0685	-0.093625	0.072	-0.0385	0.023875	-1.20625	-0.80975	0.171
orf19.1358	GCN4	1			1.593							2.301		-0.39	-0.73775	-0.15675	-0.284125	-0.201125	-0.4675	0.227875	0.976375	0.22925	0.061875	-0.5925
orf19.1359	orf19.1359													0.39	-0.174125	0.049125	-0.203	0.154875	-0.068	-0.430375	0.522875	-0.04875	0.111125	-0.0865
orf19.136	orf19.136													-1.25	-0.2235	-0.00725	0.10075	-0.01475	-0.159	0.29975	-0.40425	0.0195	0.02475	0.007
orf19.1360	orf19.1360													0.91	-0.23375	-0.01325	-0.183125	0.00925	-0.237	-0.151125	0.465125	0.1135	0.09025	-0.072
orf19.1360.1	orf19.1360.1													-0.05	0.554375	0.2805	0.12575	0.363375	0.385	-0.4115	0.461625	-0.20825	-0.39775	0.0215
orf19.1361	TIM23													0.14	-0.1465	-0.14525	-0.223375	-0.143125	-0.071	0.0725	0.38825	-0.22	-0.107625	-0.069
orf19.1362	SMM1							0.673						0.89	-0.144625	0.126375	-0.29575	0.050875	-0.354	-0.02075	0.314	-0.1685	-0.01825	0.0985
orf19.1363	orf19.1363							0.673						-0.05	-0.15825	0.09425	-0.232	-0.1145	-0.128	0.214	0.02125	-0.2405	-0.20625	-0.263
orf19.1364	orf19.1364													-0.37	-0.182	0.092375	-0.085125	0.034625	-0.149	-0.1195	0.235375	-0.601	-0.256875	-0.155
orf19.1365	orf19.1365													-0.13	-0.30775	-0.1605	-0.2495	-0.37675	0.164	-0.162	0.23375	-0.14475	-0.08825	-0.086
orf19.1366	orf19.1366													1.39	0.078875	0.111875	0.29725	0.14875	0.3115	0.248625	0.351375	0.110875	0.037375	-0.2955
orf19.1367	MTW1													-0.1	0.006125	-0.060125	0.123625	0.05575	0.1585	-0.31475	0.199875	0.26575	-0.147125	-0.1015
orf19.1367.1	orf19.1367.1													0.06	N/A	N/A	N/A	N/A	N/A	N/A	N/A	N/A	N/A	N/A
orf19.1368	orf19.1368													-1.53	-0.225625	0.104	0.26025	0.107625	0.328	1.26287	0.35475	0.069	-0.1005	0.2455
orf19.1369	orf19.1369													0.5	0.62825	0.0425	0.031125	-0.298875	0.409	-0.604375	0.521625	0.33025	-0.0155	0.109
orf19.137	orf19.137													-0.06	0.1215	0.074125	0.487625	0.0605	0.164	0.0655	-0.248	-0.339625	-0.137375	0.1925
orf19.1370	orf19.1370						0.897							7.69	4.76525	0.087	0.12925	-0.2885	0.039	-1.92325	-0.853	0.06125	-0.56325	0.897
orf19.1371	orf19.1371													-0.28	0.37075	-0.09	-0.03075	0.0105	-0.082	-0.71725	0.25775	0.21475	0.18225	0.122
orf19.1372	orf19.1372													-0.02	0.22375	-0.010125	0.2	0.021	0.1775	-0.145875	0.6055	0.25075	0.2235	0.008
orf19.1373	INP51													-0.33	0.308125	-0.016875	0.28675	0.010375	0.159	0.263	0.33775	0.35625	0.0265	0.0265
orf19.1374	orf19.1374						0.62							-0.25	0.290125	0.103875	0.112875	0.0655	0.033	-0.654125	0.253875	0.118625	0.054875	0.2205
orf19.1375	LEU42						0.96							0.74	0.82675	0.097125	0.435625	0.056625	-0.028	-0.217	0.26775	0.282375	-0.5665	-0.1645
orf19.1376	orf19.1376													0.33	0.195	-0.118625	0.44425	-0.007625	-0.0445	-0.21525	0.47375	0.51075	0.142	0.1705
orf19.1377	IPK2													0.35	0.332375	-0.079125	0.141	0.031125	0.0045	-0.285125	0.1905	0.102375	0.04075	0.1525
orf19.1378	SUP35													-0.36	0.25675	0.032875	-0.043	0.159	-0.2965	-0.718375	0.442625	0.3355	0.250875	0.2595
orf19.138	FIG1													-0.44	-0.52625	-0.03325	-0.3725	-0.10575	-0.177	1.242	-0.19825	-0.70375	-0.60925	-0.047
orf19.1381	orf19.1381													-0.61	0.280875	0.18225	0.25225	0.095625	0.042	-0.0345	0.370375	0.15625	0.116375	-0.1435
orf19.1382	YEA4													0.11	0.02625	0.0485	-0.045125	-0.10275	-0.1285	-0.043125	0.181375	-0.043	0.182375	-0.036
orf19.1383	orf19.1383													-0.37	-0.092	0.091	-0.05725	-0.028875	-0.042	-0.269625	0.6535	0.4185	0.41875	-0.1075
orf19.1386	orf19.1386													-0.85	-0.303	-0.039625	0.027375	-0.22175	0.202	-0.0395	0.762375	0.39925	0.517375	-0.0075
orf19.1387	orf19.1387													-0.75	-0.468	-0.03075	-0.3155	-0.084875	-0.0885	-0.25025	0.79525	0.223	0.314625	-0.1
orf19.1388	orf19.1388													-0.69	-0.223375	0.202375	-0.739375	0.12975	-0.2225	-0.385125	0.54875	-0.55725	-0.169125	-0.173
orf19.1389	orf19.1389													0.38	0.509625	0.279375	0.07925	-0.0175	0.012	-0.847125	0.216875	0.937	0.482	-0.383
orf19.139	TRA1													0.76	0.11	-0.1425	0.34525	0.004875	0.062	0.395	0.0335	0.008875	0.014875	-0.158
orf19.1390	PMI1													-0.36	0.222125	-0.071375	0.230375	0.025	0.261	-0.05625	0.71875	0.090375	0.063375	0.386
orf19.1391	orf19.1391													-0.01	0.181	-0.01275	0.095875	0.0235	0.1595	-0.099	0.219875	0.1175	0.358875	0.051
orf19.1392	orf19.1392													0.94	0.514	-0.0195	0.59525	-0.17	-0.13	-0.17125	0.25625	0.124	-0.06675	0.101
orf19.1393	orf19.1393													-0.37	0.059625	-0.028125	0.12175	-0.12525	-0.04	-0.06925	0.543125	0.186	0.020625	0.1125
orf19.1394	orf19.1394													-0.28	-0.074875	-0.212625	-0.016	-0.024	-0.0525	-0.648	0.272	0.11325	-0.066375	0.084
orf19.1395	orf19.1395													-1.51	0.294875	0.109	-0.302375	-0.106	0.629	0.6315	0.46775	0.191625	0	0.5115
orf19.1396	orf19.1396													-0.18	0.065375	-0.096125	-0.434	0.0375	0.271	0.035875	0.0335	-0.189125	-0.299625	0.1485
orf19.1397	orf19.1397													0.16	0.37925	-0.12825	0.352375	-0.077375	0.083	-0.463	0.427	0.221625	-0.12525	0.292
orf19.1400	orf19.1400													-0.13	0.094625	0.09375	0.0915	0.0185	0.007	-0.16275	0.53175	0.27775	0.080875	0.135
orf19.1401	EAP1											0.879		0.08	-0.11275	-0.042	-0.070625	0.134375	-0.0275	0.005625	0.75325	0.546375	0.197125	0.133
orf19.1402	CCT2											0.879		-0.08	0.2495	0.034875	-0.084875	0.00325	-0.004	-0.08975	0.692625	0.093625	0.017625	0.127
orf19.1403	orf19.1403													0.6	-0.21575	-0.181125	-0.272875	-0.181875	0.227	0.274125	0.394375	-0.055375	-0.14975	0.0875
orf19.1404	orf19.1404													-0.32	-0.191375	-0.105	-0.397875	0.008125	-0.238	-0.112625	0.495875	0.0265	0.102875	0.1675
orf19.1405	PHO13													-0.08	0.2635	-0.088375	0.1255	-0.04625	-0.1725	-0.165375	0.318375	-0.04825	-0.093375	0.3725
orf19.1406	orf19.1406													-0.16	0.0305	-0.00225	-0.118	0.31725	0.019	-0.02975	0.66625	-0.288875	-0.093625	0.06
orf19.1409	VAC7													0.12	0.193	0.0135	0.254	0.03875	0.024	0.0355	-0.1855	0.0115	-0.037	-0.394
orf19.1409.1	orf19.1409.1						1.419	0.631						0.06	-0.1925	0.25	-0.050625	0.111375	-0.0075	-0.162	-0.127875	-0.517375	-0.491625	0.0735
orf19.1409.2	orf19.1409.2						1.419	0.631						0.38	N/A	N/A	N/A	N/A	N/A	N/A	N/A	N/A	N/A	N/A
orf19.1409.3	orf19.1409.3						2.31	1.928		1.082			5.86	1.53	N/A	N/A	N/A	N/A	N/A	N/A	N/A	N/A	N/A	N/A
orf19.1411	orf19.1411													0.03	0.14675	0.075875	0.158125	0.229875	-0.3455	0.2145	-0.049875	0.052375	0.079375	-0.447
orf19.1412	orf19.1412													-0.43	-0.078	-0.0485	-0.3375	-0.05425	0.049	-0.35075	-0.2815	-0.3615	-0.342125	-0.8
orf19.1413	YFH1													0	-0.170375	0.055375	-0.177	-0.003875	-0.0145	0.0685	-0.21925	-0.642875	-0.35425	-0.7185
orf19.1414	orf19.1414													0.6	0.527	0.073375	-0.2135	0.06575	0.1295	-0.256375	-0.830125	-0.636	-0.162625	-0.458
orf19.1415	FRE10			0.759				1.844						-1.62	-1.64463	-0.328625	-2.52212	-0.008875	0.62	-0.79875	-0.74525	-1.5925	-0.045	-1.6965
orf19.1416	COX11													0.31	-0.18775	-0.1415	-0.183	-0.069625	-0.085	-0.1395	-0.037375	-0.16925	-0.15175	-0.4605
orf19.1417	orf19.1417													0.08	-0.21975	0.187375	-0.162125	0.1895	-0.1335	-0.13425	-0.074	-0.1515	0.194375	-0.851
orf19.1418	SEC15													0.2	0.562875	0.1705	0.189375	0.15575	0.2385	-0.485125	-0.249	0.238625	0.237625	-0.2895
orf19.1420	orf19.1420													-0.02	0.1905	-0.03075	-0.189	-0.056375	0.1695	-0.11475	-0.236375	-0.085125	0.05175	-0.6865
orf19.1421	orf19.1421													0.78	-0.2105	-0.287125	-0.217875	-0.3095	0.09	0.14325	-0.499375	-0.2465	-0.169875	-0.677
orf19.1422	FZO1													0.09	0.03875	-0.03825	-0.06975	0.02425	-0.0575	-0.453125	-0.02675	0.167375	0.187375	-0.4645
orf19.1424	orf19.1424													0.26	0.202	-0.04725	0.32125	-0.241625	0.0825	0.426625	-0.453875	-0.354	-0.233625	-0.4655
orf19.1426	orf19.1426													0.37	0.257625	0.08075	0.15775	0.212125	0.2095	0.324	-0.229625	-0.116625	-0.240875	-0.384
orf19.1427	orf19.1427													-0.41	0.121375	-0.115375	0.11575	-0.06425	-0.018	-0.0875	0.0385	0.291	0.127875	-0.672
orf19.1428	DUO1													-0.1	0.07925	0.087	0.167	-0.02475	-0.037	0.41925	-0.20725	0.12875	0.1415	-0.678
orf19.1429	SOH1													0.18	0.308	0.098625	0.12025	-0.072875	0.0005	0.254875	-0.159625	-0.23025	-0.245875	-0.7255
orf19.1430	orf19.1430													6.38	1.04287	-0.152625	-0.000125	-0.313	0.546	-0.65275	-0.121875	0.24575	0.733375	-0.0585
orf19.1433	orf19.1433													1.25	0.65575	-0.104125	0.05275	-0.186875	0.3015	-0.31275	0.00675	0.355375	0.187375	0.0805
orf19.1433.1	orf19.1433.1													-0.23	N/A	N/A	N/A	N/A	N/A	N/A	N/A	N/A	N/A	N/A
orf19.1434	orf19.1434													0.23	0.046375	-0.06175	-0.20125	-0.11275	-0.041	-0.301875	0.323125	0.15525	0.1165	0.1155
orf19.1435	TEF1													-0.42	-0.16325	-0.195125	-0.1095	0.041875	0.512	-0.0415	0.513	0.0445	0.06025	0.443
orf19.1438	orf19.1438													-0.73	-0.53225	-0.04075	-0.21825	-0.14225	0.1525	0.0425	-0.042	0.254	0.2245	-0.09
orf19.1439	IPK1													0.34	0.05275	0.089625	-0.04225	-0.004875	0.0585	0.44225	-0.022375	0.1405	-0.019375	-0.3365
orf19.144	SNU114													0.12	-0.361875	0.102375	-0.006375	0.138625	-0.2455	0.1125	0.528625	0.09125	0.0685	-0.0015
orf19.1440	orf19.1440						1.123							0.73	0.2275	0.093125	0.0315	0.016375	0.01	-0.207625	0.31675	0.46525	0.351875	-0.558
orf19.1440.1	orf19.1440.1						1.123							0.27	N/A	N/A	N/A	N/A	N/A	N/A	N/A	N/A	N/A	N/A
orf19.1440.2	orf19.1440.2													0.53	N/A	N/A	N/A	N/A	N/A	N/A	N/A	N/A	N/A	N/A
orf19.1441	orf19.1441													0.03	-0.69775	0.2205	-0.14425	0.13375	-0.134	0.3575	0.1705	-0.227	-0.13625	0.024
orf19.1442	PLB4.5													-3.82	-1.70825	0.095	-0.06325	0.0725	0.43	0.38925	1.26625	0.072	0.276	0.64
orf19.1444	orf19.1444													-0.38	0.14625	0.033	-0.03375	0.048875	0.091	0.126875	0.347125	0.0985	-0.03275	0.018
orf19.1445	ESC4													0.03	-0.34	-0.035375	0.14825	0.307375	-0.2995	-0.2125	0.766625	0.350875	0.339375	0.281
orf19.1446	CLB2													-0.75	-0.51975	-0.42725	-0.07	-0.29775	0.152	-0.370375	0.561	0.231375	-0.04375	0.1175
orf19.1447	orf19.1447													0.57	-0.3515	-0.007	0.014375	-0.0965	0.17	0.067375	0.480625	0.026125	-0.029375	0.084
orf19.1448	APT1													-0.26	-0.130875	-0.04125	-0.1715	-0.05125	-0.0575	-0.33525	0.470875	-0.12175	-0.054	-0.01
orf19.1448.1	orf19.1448.1													0.47	0.364625	0.019375	-0.001	0.04925	0.1825	-0.901125	0.543125	0.365875	0.367125	-0.066
orf19.1449	orf19.1449													-0.47	-0.31	-0.11375	0.03025	-0.35975	0.28	-0.041	0.241125	0.429875	0.068125	-0.018
orf19.145	RPB4													-0.58	-0.279625	0.33825	-0.037125	0.162875	-0.0035	-0.018875	0.561875	-0.125875	-0.148125	-0.13
orf19.1450	orf19.1450													0	-0.36575	-0.18325	0.03125	-0.18025	-0.182	0.37375	0.482	0.01925	0.06525	-0.211
orf19.1451	SRB9													0.34	0.138875	-0.10225	-0.064875	-0.06825	0.025	-0.354875	0.17925	0.120125	0.15575	-0.002
orf19.1453	SPT5													-0.3	-0.066375	-0.037625	0.13375	-0.061625	0.0215	0.271	0.431	-0.0875	0.03325	0.065
orf19.1456	orf19.1456													-0.48	-0.304625	-0.0385	-0.06325	-0.14525	-0.092	0.325625	0.323375	0.083	0.180375	-0.2275
orf19.1457	orf19.1457	1												-0.51	0.10075	0.09475	0.132875	0.083625	0.0425	0.406625	0.496625	0.14725	0.030125	-0.07
orf19.1458	orf19.1458													0.01	-0.294125	0.03275	-0.164375	-0.05425	-0.3455	0.2255	0.42025	-0.123375	-0.165625	-0.004
orf19.1459	PPE1													-0.08	-0.151625	-0.143125	-0.2675	-0.216375	-0.3005	0.1135	0.346625	0.00025	0.01125	0.021
orf19.1460	orf19.1460													0.23	0.32075	0.066375	0.129375	0.143125	0.0025	-0.069875	0.360125	0.142375	0.077625	0.0715
orf19.1461	orf19.1461													0.25	0.748375	0.07475	0.387375	-0.03475	0.3855	0.043625	0.126375	-0.16875	0.0365	-0.2105
orf19.1462	SMP2													-0.13	0.034	0.03625	-0.030625	0.03325	-0.1355	0.005125	0.29125	-0.07425	-0.1045	-0.0485
orf19.1464	BMT5													-0.36	-0.03625	-0.00375	0.08775	-0.012875	-0.0895	0.337625	0.548125	-0.015375	0.093375	0.0875
orf19.1465	orf19.1465													-0.4	-0.513875	-0.0235	-0.027875	-0.10875	-0.0155	-0.3	0.41075	-0.0615	0.153375	0.12
orf19.1466	REX2													0.26	0.07925	0.3145	-0.232125	0.11725	-0.106	-0.163125	0.34	-0.31775	-0.35775	-0.001
orf19.1467	COX13													0.38	0.39425	0.01225	-0.00625	-0.03075	-0.003	-0.6315	0.7915	0.81375	0.685	-0.114
orf19.1468	CDC55													0.11	-0.00025	0.113875	0.116	-0.045625	-0.0475	0.144625	0.5755	-0.021125	-0.063875	-0.098
orf19.147	YAK1													-0.66	0.3625	0.012625	0.16525	0.191	0.038	0.572625	0.20925	-0.048125	-0.131	0.032
orf19.1470	RPS26A													0.08	0.372	0.2265	-0.591	0.0995	-0.151	-0.0145	0.3735	0.0155	0.063	-0.194
orf19.1471	COX4													0.39	-0.08225	-0.13875	-0.2655	-0.108625	-0.0745	-0.3255	0.49	0.11675	-0.077375	0.093
orf19.1473	orf19.1473													-0.06	-0.004375	0.03975	-0.424125	-0.031625	-1.0475	0.03325	-0.3985	0.131	0.184875	0.025
orf19.1474	SLA1													-0.22	0.257125	0.07825	0.126125	0.149625	0.0595	0.22175	0.10425	-0.077125	-0.1775	0.005
orf19.1476	orf19.1476													1.63	-0.497625	-0.199625	-0.121	-0.2215	0.3195	0.677125	0.41625	0.2	0.075375	0.2095
orf19.1477	orf19.1477													0.39	0.361625	-0.14375	0.29275	-0.122	0.267	-0.276875	0.270875	0.444625	0.109875	0.2335
orf19.1478	STT3													0.42	0.27475	-0.00325	0.190875	0.032625	0.1935	-0.029875	0.45025	0.25725	0.2865	0.1095
orf19.1479	orf19.1479													0.25	0.242625	0.142875	0.0565	-0.104	0.1115	-0.387625	0.4935	0.54625	0.467	0.045
orf19.1480	orf19.1480													0.24	0.30275	-0.055375	0.0285	0.025875	-0.037	-0.283375	0.4135	0.233125	0.17	0.2025
orf19.1481	HAP42													-0.68	-0.2885	0.065875	0.125375	-0.00175	0.0935	0.1495	0.55425	0.10975	0.124875	0.117
orf19.1482	HSK3													-0.51	0.175875	0.142125	-0.029875	0.064375	0.586	-0.342875	0.49575	0.035	0.03475	0.0945
orf19.1483	orf19.1483													-0.21	0.15775	0.124	-0.47975	0.062625	-0.1495	-0.242375	0.344	-0.386375	-0.259375	-0.294
orf19.1484	orf19.1484													-0.4	-0.191375	-0.077625	-0.139	-0.121875	-0.197	-0.191375	0.403125	0.26475	0.146375	0.1165
orf19.1485	orf19.1485													0.1	0.046375	-0.00475	-0.577875	0.0865	-0.0845	-0.68925	0.769	-0.21025	-0.199625	0.0885
orf19.1486	orf19.1486						1.148							-0.85	-0.288625	-0.154125	-0.13275	0.001875	1.061	0.45075	1.1375	0.454875	-0.1575	-0.2425
orf19.1488	orf19.1488						1.115	0.756						-0.27	0.147	0.028625	-0.1835	0.13725	-0.0225	0.12	0.080875	-0.02225	-0.1315	-0.024
orf19.149	orf19.149													0.9	-0.854875	-0.076875	-0.276875	-0.419875	0.008	0.440625	0.154	-0.25125	-0.472875	-0.2005
orf19.1490	MSB2						1.115	0.756						1.06	0.75425	-0.055	0.838125	0.112125	0.533	0.75725	1.07238	0.84075	0.57775	0.291
orf19.1490.1	orf19.1490.1													0.04	N/A	N/A	N/A	N/A	N/A	N/A	N/A	N/A	N/A	N/A
orf19.1491	orf19.1491													-0.12	-0.04725	0.253	0.1815	0.186125	-0.3115	0.142	0.797875	0.334375	0.425125	0.0775
orf19.1492	PRP39													0.15	-0.410875	-0.27775	-0.172875	-0.13	-0.056	-0.19075	0.69	0.283375	0.3115	0.0465
orf19.1493	RAD7													-0.69	-0.328875	-0.056125	-0.09625	-0.059	-0.157	0.123125	0.71175	0.23325	0.200875	-0.083
orf19.1494	RAD23													-0.21	-0.23475	-0.02875	0.083625	-0.08525	0.0445	-0.02125	0.61975	0.029625	0.068375	0.231
orf19.1495	orf19.1495													-0.18	-0.03825	0.03575	-0.183	-0.0235	-0.158	-0.34725	0.462	0.21	0.2105	0.067
orf19.1496	orf19.1496	1												0.94	0.893375	-0.16675	0.867875	0.0495	0.683	0.338875	0.08775	-0.127125	-0.06325	0.018
orf19.1497	ZCF6	1												1.3	0.647875	-0.12925	0.711875	-0.028875	0.762	0.80275	0.109875	-0.164	-0.112375	0.207
orf19.1499	CTF1	1												0.51	0.285875	-0.110125	-0.076125	0.11125	0.3465	0.056	0.17475	-0.156	-0.269125	0.323
orf19.150	TIM17													0.35	-0.1535	0.0245	-0.138125	-0.020625	-0.2775	-0.115	0.44575	-0.16	-0.141625	0.1485
orf19.1500	orf19.1500													-0.54	-0.0165	0.014125	0.020875	0.199	0.248	0.173375	0.315125	-0.009625	-0.1205	0.0955
orf19.1502	orf19.1502													-0.71	-0.332375	0.053625	0.023	0.1005	0.0065	0.332125	0.610625	0.110625	-0.07525	-0.2455
orf19.1504	orf19.1504													-0.06	-0.161625	-0.0295	0.001875	-0.01825	-0.0885	0.084625	0.381	-0.087625	0.076125	-0.1345
orf19.1505	orf19.1505													-0.88	-0.134	0.025875	0.050875	0.229625	-0.0025	-0.24675	0.444625	0.273875	-0.1405	0.2325
orf19.1506	orf19.1506													0.05	0.30525	0.182	0.0785	0.158	0.0965	0.1085	0.157375	0.09075	0.226375	-0.314
orf19.1507	AMN1													-0.26	-0.326875	-0.032125	0.022875	0.126625	0.322	-0.012625	0.768125	0.09475	0.304875	0.2355
orf19.1508	orf19.1508													-0.76	-0.470125	-0.028125	0.0845	-0.016875	-0.0565	0.18775	0.699375	0.246125	0.34325	-0.1
orf19.1509	ROD1						1.06							0.05	-0.102375	-0.208375	-0.165625	0.035	0.2015	-0.196875	0.34525	-0.157875	0.23425	0.1795
orf19.151	TPO5													0.02	-0.23025	0.05475	-0.101875	-0.165875	-0.183	0.812875	0.271125	-0.13375	-0.312875	0.079
orf19.1510	SRD1													0.77	0.712375	0.23775	0.798	0.355	0.0905	-0.3465	0.43425	0.5005	0.3205	0.0495
orf19.1513	FAB1													0.14	0.001	0.068875	0.474625	-0.009125	0.1565	0.029625	0.805375	0.501375	0.221625	-0.0055
orf19.1514	orf19.1514													0.03	0.037375	-0.129375	0.1	-0.045375	0.1045	-0.4785	0.448	0.2265	0.1505	0.0905
orf19.1515	CHT4													-0.56	-0.5115	-0.10025	-0.311875	-0.226375	-0.147	0.346625	0.380625	0.07725	-0.05575	-0.055
orf19.1516	orf19.1516													-0.17	-0.1135	0.07125	-0.0075	0.0295	0.032	0.08725	0.653	0.03875	-0.0605	-0.014
orf19.1517	ARO3													-0.35	-0.10375	-0.098625	-0.259375	0.0745	-0.386	-0.558875	0.479375	0.31	0.1075	-0.413
orf19.1519	orf19.1519													-0.27	-0.1235	0.06975	-0.0245	0.052625	-0.01	-0.036125	0.584875	0.308	0.367375	0.2255
orf19.1522	orf19.1522													-0.71	-0.495625	0.101125	0.057625	0.3195	0.0595	-0.052125	0.95	0.31275	0.417125	0.3515
orf19.1523	FMO1							0.623			0.687			1.12	0.3525	-0.074	0.49375	-0.096	0.366	-0.229	0.4215	0.11225	-0.111	-0.098
orf19.1524	SPR3													-0.87	0.067	0.03775	0.21425	0.0865	0.151	0.1945	-0.02325	0.03	0.07975	0.088
orf19.1525	orf19.1525							0.623			0.687			-0.5	-0.423625	0.089375	-0.006875	0.109	0.015	0.056875	0.38625	-0.083125	-0.057625	-0.0595
orf19.1526	SNF2													-0.2	-0.1235	0.11125	0.09875	0.093375	0.042	0.070375	0.623125	0.30375	0.139375	0.133
orf19.1527	orf19.1527													-0.31	-0.236375	-0.133625	-0.154	-0.1385	0.1415	0.415875	0.579125	0.123	0.200875	0.056
orf19.1528	orf19.1528													-0.04	-0.243	-0.094875	-0.08525	0.004625	-0.18	0.09375	0.64075	0.010625	0.099125	0.1425
orf19.1529	orf19.1529													1.45	0.083	-0.000875	0.274	0.146125	0.055	0.191875	0.380875	0.036375	0.09875	0.0495
orf19.1530	orf19.1530													-0.23	-0.2905	-0.441875	-0.252375	-0.02475	0.043	0.276	0.40825	0.053625	0.262	0.4075
orf19.1531	orf19.1531													-0.22	-0.2635	-0.087	-0.088875	-0.0635	-0.2155	-0.243375	1.17413	0.182875	0.267125	0.0815
orf19.1532	SAM37													-0.22	-0.108625	0.181625	-0.189875	0.190625	-0.092	-0.14025	0.52125	-0.108125	-0.1215	-0.012
orf19.1533	orf19.1533													-0.15	-0.45625	-0.093125	-0.001	0.00225	-0.115	0.074625	0.492	-0.13675	-0.060875	0.234
orf19.1534	orf19.1534													0.76	0.12325	0.088125	0.151	0.107875	0.0795	0.13375	0.557375	0.2645	0.223125	0.368
orf19.1535	orf19.1535						1.346	0.742				1.574		0.16	-0.064875	0.0485	-0.023	-0.00325	0.174	-0.135875	0.457	-0.069	-0.095625	-0.0705
orf19.1536	orf19.1536						1.346	0.742				1.574		0.85	0.715	0.0515	0.285125	0.048	-0.1645	-0.127125	0.4205	-0.534	-0.459	-0.565
orf19.1538	TLG2													-0.41	0.119125	0.044	0.227375	0.07775	0.1875	0.071625	0.393125	-0.119875	-0.058125	-0.2265
orf19.1539	orf19.1539											1.02		3.66	1.86275	0.20725	0.91225	0.051875	0.3115	-0.356	-0.192	-0.211375	-0.360625	-0.6325
orf19.154	orf19.154													0.3	-0.42375	-0.0395	-0.29575	-0.05125	-0.23	-0.3055	0.5705	-0.1505	-0.00875	0.243
orf19.1541	orf19.1541													5.51	6.213	0.9315	1.70025	-0.20625	0.704	-0.5895	-0.0015	-0.00175	-0.42325	0.581
orf19.1542	HEX3													-0.01	0.0825	-0.053875	0.101	0.095625	0.1455	-0.233375	0.488875	0.40225	0.192375	0.209
orf19.1543	OPI1	1					1.389	1.984		1.025	0.652	0.702	6.18	-0.65	-0.6935	-0.03375	0.258375	0.095625	0.1925	0.309875	0.8035	0.382875	0.72125	0.4545
orf19.1544	orf19.1544						1.389	1.984		1.025	0.652	0.702	6.18	-1.31	-0.722125	-0.415375	-0.103125	-0.347625	0.05	0.305625	0.952	0.994375	0.91775	0.392
orf19.1545	orf19.1545													-0.32	-0.421125	0.01025	-0.454125	-0.1015	0.039	-0.182125	0.606625	0.19475	0.180625	-0.064
orf19.1546	orf19.1546													0.12	0.068875	0.100375	-0.154375	0.007125	-0.0515	-0.386375	0.732125	0.32775	0.3225	0.0395
orf19.1547	orf19.1547													-0.01	-0.611875	-0.15875	-0.323375	-0.223875	-0.026	0.1525	0.22275	-0.0195	-0.191625	0.1705
orf19.1548	orf19.1548	1												-0.43	-0.56725	0.09725	-0.34025	-0.096	-0.05	-0.123	0.33425	-0.0105	-0.087	-0.116
orf19.1549	orf19.1549													0.21	0.00425	-0.021375	-0.183375	-0.04225	-0.0095	-0.25125	0.571	0.226375	0.1205	0.098
orf19.155	URE2													0.32	-0.154375	-0.04525	-0.07025	0.041	0.1265	-0.3165	0.605375	0.201375	0.172125	0.236
orf19.1551	orf19.1551													-0.96	-0.234	0.110125	0.047375	-0.1485	0.0545	0.004125	0.729125	0.494625	0.43775	-0.2665
orf19.1552	CPR3													0.26	0.07775	0.0215	-0.0435	-0.018	-0.1165	0.0095	0.637	0.31325	0.27925	0.0855
orf19.1553	ENT3													-0.05	0.3255	0.065	0.2115	0.060625	0.146	-0.273875	0.330125	0.2495	0.068375	0.034
orf19.1555	SAC3													-0.01	0.13675	0.2065	0.194375	0.184625	-0.016	-0.188375	0.505875	0.241125	0.294375	0.102
orf19.1557	orf19.1557													-0.26	-0.089	-0.02275	-0.081	-0.2075	0.094	-0.43625	0.371	0.3055	0.23425	0.162
orf19.1559	HOM2													-0.47	-0.196125	-0.08375	-0.058	0	-0.9005	0.058125	0.38925	-0.18375	-0.169875	-0.342
orf19.156	FGR51													0.74	0.337125	-0.0505	0.184875	-0.036125	0.2095	-0.048625	0.45125	0.1955	0.093875	0.0975
orf19.1560	POB3													-0.35	-0.018	0.016875	-0.04975	-0.098875	0.111	0.16375	0.634	0.096625	0.073625	-0.0535
orf19.1562	orf19.1562						1.141							1.19	2.20825	0.455375	1.48113	-0.06125	0.439	-1.07963	-0.135625	0.693875	0.079	0.0305
orf19.1563	ECM3						1.195							0.08	0.0795	-0.07325	0.16775	0.04	0.08	-0.099	0.08125	-0.42825	-0.2215	0.287
orf19.1564	orf19.1564													-1.05	-0.394	0.116625	0.554625	0.129375	0.0155	0.522875	1.06763	0.150625	0.00625	0.119
orf19.1565	orf19.1565	1												0.19	-0.11525	-0.010125	0.2685	-0.1475	-0.042	0.12675	0.165	-0.043625	0.002625	0.079
orf19.1566	UTP21													-0.18	-0.680125	-0.088125	-0.417	-0.069625	-0.2495	-0.121	0.723125	-0.10325	0.38175	0.376
orf19.1567	orf19.1567													-0.16	-0.185875	0.11275	0.120125	0.066875	0.059	0.351125	0.651875	0.228875	0.089125	0.058
orf19.1569	UTP22													0.21	-0.454125	-0.064125	-0.131125	0.005625	-0.198	-0.132	0.627125	0.005375	0.000625	0.18
orf19.1570	ERG7													0.4	0.2085	-0.11725	0.552125	0.036625	0.1715	0.08775	0.481875	0.340875	0.167875	0.145
orf19.1571	ATO7													0.29	-0.00625	0.1145	0.173625	-0.42575	0.0585	0.0675	0.372875	0.590125	-0.2035	-0.4765
orf19.1573	orf19.1573													-0.43	-0.28175	-0.024	0.02	0.00625	0.024	0.621	0.6455	-0.01825	0.0535	-0.065
orf19.1574	orf19.1574													-0.72	-0.356125	0.1195	-0.153125	0.0125	0.0145	0.299375	0.17875	-0.152125	-0.09025	0.054
orf19.1575	PRS1													-0.12	-0.13125	-0.0285	-0.220125	0.050125	-0.0825	-0.408125	0.376	-0.091875	-0.09775	-0.009
orf19.1576	orf19.1576													-0.3	0.13425	0.07825	0.143375	0.235125	-0.1155	0.22275	0.107375	-0.122625	-0.227	-0.1725
orf19.1577	orf19.1577	1												-1.17	-0.72625	-0.47075	-0.5115	-0.306	0.3805	0.44175	0.023	-0.153375	-0.068375	0.0205
orf19.1578	orf19.1578													-0.82	-0.439875	0.06225	-0.453875	0.017875	-0.298	0.005375	0.6825	-0.368125	-0.060125	0.1245
orf19.158	orf19.158													-0.32	-0.18525	-0.016	-0.2275	0.08775	-0.1375	-0.357375	0.016625	-0.10525	0.000125	0.2915
orf19.1580	orf19.1580													-1	-0.373	-0.095	0.0985	-0.20275	0.03	0.680875	0.36225	-0.2955	-0.229125	-0.1195
orf19.1581	orf19.1581													-1.47	0.104375	0.0985	0.0435	0.017875	-0.013	0.46175	-0.10825	-0.17725	-0.18625	0.054
orf19.1582	orf19.1582													-0.29	-0.79725	-0.15725	-0.1685	-0.34575	0.106	0.55625	0.2015	-0.514	-0.5545	-0.055
orf19.1584	orf19.1584											1.056		0.14	-0.038	-0.295	0.11125	-0.1995	0.229	0.027625	0.198375	0.125375	-0.211	-0.0435
orf19.1585	ZRT2				1.556		1.478					2.469		0.98	1.63025	-0.123875	0.1215	-0.101	0.0805	-0.321375	1.73075	0.77825	0.6725	-0.4405
orf19.1586	FGR22													0.1	0.077	0.0235	-0.0005	-0.05325	-0.049	-0.400125	1.12688	1.04125	0.662375	0.1545
orf19.1587	HGT20													0.18	0.23175	0.119	0.04175	-0.12725	0.142	-0.16425	0.5675	0.08125	0.127	-0.281
orf19.1588	orf19.1588													0.1	-0.008625	-0.0455	-0.079375	-0.131625	0.0455	-0.41925	0.177125	-0.019625	-0.04875	0.0185
orf19.1589	orf19.1589	1												0.26	-0.211875	0.06375	0.009625	-0.01175	-0.192	0.0245	0.512	0.151875	0.09075	0.096
orf19.1589.1	orf19.1589.1													0.71	N/A	N/A	N/A	N/A	N/A	N/A	N/A	N/A	N/A	N/A
orf19.1590	orf19.1590													-0.17	-0.21225	0.0685	-0.080375	0.102125	-0.1	-0.18675	0.518625	-0.099875	0.177375	0.0125
orf19.1591	ERG10													0.63	0.4915	-0.08375	0.258125	-0.08	0.2195	-0.07725	0.1015	-0.19225	-0.15925	0.036
orf19.1592	orf19.1592													0.56	-0.03325	0.014875	0.16625	0.08925	0.0165	0.046	0.462875	0.109875	0.195875	0.1415
orf19.1595	orf19.1595													-0.02	0.247	-0.193	-0.041875	0.0895	0.2325	0.647	-0.093125	-0.276375	-0.205	-0.171
orf19.1596	FGR28						0.994							1.23	0.86075	-0.00225	0.148	-0.092	-0.207	0.34475	-0.426	-0.3625	-0.31825	-0.759
orf19.1597	ABG1													0.46	0.541375	-0.06025	0.49625	0.045625	-0.0905	0.0175	0.588875	0.3115	0.29075	0.075
orf19.1598	ERG24													0.2	0.502	0.01275	0.334875	0.0145	-0.0825	0.14475	0.36075	0.060875	0.036	0.166
orf19.1599	orf19.1599													3.13	1.81825	0.57325	1.07675	0.278	0.403	0.40825	-0.15975	0.054	0.5795	0.581
orf19.1600	orf19.1600													1.99	1.29325	0.139125	1.01763	0.06575	0.2975	-0.25275	0.459625	0.890625	0.683625	0.3145
orf19.1601	RPL3													0.27	-0.0935	-0.088	-0.1655	0.128	0.127	-0.3165	-0.291	0.114	0.161	0.106
orf19.1604	orf19.1604	1					1.067	1.554						-1.53	-0.8045	0.02875	-0.12475	-0.2175	-0.024	0.5545	1.14887	1.008	0.59875	0.306
orf19.1605	PMS1													0.03	-0.007	-0.14625	-0.002625	0.035625	0.1405	-0.3825	0.604875	0.243	0.29875	-0.0215
orf19.1606	orf19.1606						0.867							-0.16	-0.0165	0.19575	-0.0365	0.1765	-0.235	-0.2925	0.3255	0.452	0.382	0.1025
orf19.1607	ALR1						0.867							0.97	0.13025	-0.104875	-0.077	0.0375	-0.0005	-0.670375	0.43175	0.7325	0.795125	0.183
orf19.1608	orf19.1608													-0.13	0.071875	-0.0925	0.171	-0.19125	0.144	0.212625	-0.09775	-0.030375	0.043125	-0.4205
orf19.1609	orf19.1609													-0.77	-0.57475	0.146375	-0.361875	0.09725	-0.225	-0.222125	-0.02975	-0.27925	-0.03625	-0.079
orf19.1610	orf19.1610													-0.33	-0.1925	-0.03975	0.01275	0.14075	-0.154	0.108	-0.15925	-0.00025	-0.1275	-0.353
orf19.1611	orf19.1611													2.31	0.14225	0.13075	0.18725	-0.0345	0.162	0.425625	-0.27125	0.151125	0.004125	0.4815
orf19.1613	ILV2													-0.22	-0.252375	-0.16575	-0.217125	0.063375	-0.1995	0.368875	-0.1255	-0.21125	-0.439125	-0.0815
orf19.1614	MEP1													-0.89	-0.312625	0.120375	-0.06575	0.11075	-0.0235	0.29	-0.3565	-0.17575	-0.33425	0.203
orf19.1616	FGR23													-0.57	-0.246625	0.0225	-0.01875	0.081	-0.0105	0.018875	0.258	0.21025	0.132375	0.1165
orf19.1617	orf19.1617													-0.03	-0.040375	0.0965	-0.1045	0.18875	-0.0175	0.7375	-0.052875	-0.11325	-0.133625	0.077
orf19.1618	GFA1													0.05	-0.038125	-0.19325	-0.11275	0.051375	0.2255	-0.261875	0.359	0.375875	0.3275	0.3985
orf19.1618.1	orf19.1618.1													0.97	N/A	N/A	N/A	N/A	N/A	N/A	N/A	N/A	N/A	N/A
orf19.1619	orf19.1619													-0.68	-0.2525	0.028625	-0.220625	-0.01375	-0.003	-0.01275	-0.009625	-0.136875	-0.14375	0.0375
orf19.1620	orf19.1620													1.36	-0.219125	-0.55525	-0.301375	-0.3175	-0.5885	0.193875	0.039375	0.010875	-0.128	-0.989
orf19.1621	GPA2													-0.21	0.04925	0.01375	0.5235	0.20125	0.212	-0.08975	-0.2985	-0.32225	-0.27975	0.033
orf19.1622	YCG1													-0.11	-0.4395	0.0065	0.030625	0.00875	-0.1565	-0.052	0.172125	-0.178375	-0.35575	0.0085
orf19.1623	CAP1	1												-0.25	-0.09375	-0.044375	-0.160625	0.039625	-0.211	-0.009875	0.013875	0.074125	0.008625	-0.177
orf19.1624	orf19.1624													-0.09	-0.003625	0.03475	-0.183875	0.02625	-0.065	-0.315375	-0.017375	-0.054375	-0.1955	0.013
orf19.1624.1	orf19.1624.1													0.07	N/A	N/A	N/A	N/A	N/A	N/A	N/A	N/A	N/A	N/A
orf19.1625	orf19.1625													0.36	0.31425	0.19375	-0.1695	0.072875	0.0645	-0.236625	-0.334875	-0.084625	-0.273875	0.0375
orf19.1626	orf19.1626													-0.32	-0.09475	0.024	-0.140375	-0.0245	-0.126	-0.469125	-0.173625	0.166	0.232375	0.1525
orf19.1628	LAP41													0.37	0.34825	0.01175	0.277625	0.145875	0.1375	-0.409375	-0.097375	0.253875	0.281125	-0.0315
orf19.163	PAN6													0.16	-0.091	-0.147375	-0.375	0.07	-0.066	-0.18475	0.055875	-0.018875	0.05475	-0.022
orf19.1630	orf19.1630													0.07	0.156625	0.145375	0.053875	0.039875	0.0005	-0.143375	-0.07575	-0.014	0.016875	0.1355
orf19.1631	ERG6													-0.05	0.2555	-0.115375	0.238125	0.157875	0.373	-0.505625	-0.414	0.115125	-0.075125	0.2915
orf19.1632	orf19.1632													-0.06	-0.15875	-0.107875	0.346375	-0.0295	-0.0495	0.25425	0.002875	-0.080375	0.1295	0.181
orf19.1633	UTP4													-0.59	-0.434875	-0.0795	-0.4345	-0.0465	-0.2525	-0.003125	0.04475	-0.18	-0.08125	0.367
orf19.1634	orf19.1634													-0.44	-0.169125	0.10025	0.196125	0.031	-0.0385	-0.0925	-0.0355	0.181875	0.343375	0.0245
orf19.1635	RPL12													0.22	0.29075	-0.11675	-0.162	-0.12	0.023	-0.01125	-0.0915	-0.06675	0.147	-0.4395
orf19.1636	STE50													-0.21	0.334875	0.209375	-0.168125	-0.095625	0.0445	-0.33725	-0.4365	-0.282375	-0.387625	-0.0275
orf19.1637	orf19.1637													-0.07	-0.2275	-0.0155	-0.15675	0.08175	0.048	-0.04875	0.1	0.24525	0.30925	-0.226
orf19.1638	orf19.1638													0.1	0.16975	0.1335	-0.050375	0.075625	-0.0465	-0.267	-0.342375	0.01275	0.23675	-0.1205
orf19.1639	orf19.1639													-0.09	-0.54	-0.136375	-0.351875	-0.243375	0.158	-0.463875	-0.174625	-0.370125	-0.115	-0.1185
orf19.164	orf19.164													0.82	0.81875	-0.265875	-0.58375	-0.2385	0.4055	-0.478375	-0.347	0.1355	0.2195	0.0725
orf19.1641	orf19.1641													0.63	-0.255875	-0.1185	-0.216125	-0.40175	0.098	-0.68075	-0.57525	-0.44975	-0.296	0.214
orf19.1642	orf19.1642													-0.09	-0.570125	0.267125	-0.5705	-0.029625	-0.3	-0.54875	-0.16625	-0.460625	-0.25575	-0.345
orf19.1643	orf19.1643													0.25	-0.185375	-0.05325	0.028875	0.012375	-0.1375	-0.329	0.023375	-0.111875	-0.16375	-0.0425
orf19.1646	orf19.1646													-0.66	-0.42475	-0.050375	-0.059625	-0.068375	-0.2475	-0.10875	0.084	-0.07725	0.209875	0.0295
orf19.1647	orf19.1647													0.18	-0.046875	0.348375	0.031	0.31775	-0.2035	0.20475	-0.0235	0.202875	0.1685	0.1655
orf19.1648	RAD50													0.04	0.094625	0.060125	-0.114125	0.004125	-0.112	-0.37	0.074125	-0.014875	-0.033875	0.2055
orf19.1649	RNA1													-0.18	-0.003625	0.016125	-0.120625	0.313375	-0.0445	-0.6605	-0.154125	0.191125	0.04225	0.1165
orf19.1650	TOM6													0.02	0.382375	0.0745	-0.225625	0.04825	0.0475	-0.621625	0.047875	0.27125	0.214375	-0.0385
orf19.1651	orf19.1651													0.94	-0.511	0.04625	0.0775	-0.2055	0.099	-0.26525	-0.05875	0.12125	0.179	-0.079
orf19.1652	POX1-3						0.884							0.89	1.43525	-0.00925	0.3285	0.041625	0.7055	-0.041375	-0.8005	-0.302125	-0.33525	0.7165
orf19.1653	orf19.1653													0.49	0.07025	-0.1565	-0.42025	-0.29	0.193	-0.444	-0.53225	-0.49125	-0.532	0.187
orf19.1654	orf19.1654													0.6	0.967375	0.110875	0.216	0.02075	0.0435	-0.686	-0.21	0.57	0.49775	0.359
orf19.1655	PXP2													5.1	3.92975	0.1095	0.75375	0.012	1.454	-1.3995	-0.30775	0.783	0.40875	1.668
orf19.1655.3	orf19.1655.3													-0.31	-0.029	-2.08167e-17	-0.17075	-0.005	0.149	0.46775	0.1015	-0.4225	-0.55225	0.016
orf19.1656	orf19.1656													-0.77	-0.59275	-0.149625	-0.3615	-0.263125	0.135	0.815625	0.215375	-0.24025	-0.166375	0.0235
orf19.1658	orf19.1658						1.035	0.685						-0.52	0.086	0.1445	0.267	0.0895	0.069	0.467	-0.0975	0.1655	0.10025	0.159
orf19.1659	ALG8													-0.02	-0.04425	-0.09025	0.14525	-0.03525	0.007	0.245	0.08675	0.36225	0.3685	0.218
orf19.166	ASG1	1												-0.44	-0.153375	-0.06125	0.02525	-0.086125	-0.0695	0.454625	-0.026375	-0.06575	-0.084625	0.145
orf19.1661	DBP5													0.01	-0.06275	-0.102	0.09025	-0.02825	0.073	-0.08	-0.117125	0.006375	-0.01275	0.1945
orf19.1662	orf19.1662						0.812							0.35	-0.307	0.005625	-0.380375	0.078	0.063	0.174	-0.104	-0.15875	-0.131375	0.0005
orf19.1663	MNT2						0.812							0.37	-0.34225	0.107375	-0.515375	0.195625	-0.079	0.10575	0.314625	0.367125	0.2385	0.171
orf19.1664	orf19.1664						0.621							-0.88	-0.2975	0.05875	0.105125	0.2495	0.392	-0.024875	0.287125	0.419	0.5605	-0.0455
orf19.1665	MNT1						0.621							-0.44	-0.357125	0.16325	-0.297125	0.051625	-0.0065	0.19825	0.418	0.03375	0.02175	-0.1465
orf19.1666	orf19.1666													0.69	0.03525	0.109875	0.038	-0.053375	0.1265	-0.394	0.295125	0.66625	0.583	0.2045
orf19.1667	orf19.1667	1												0.34	0.08375	0.077625	-0.098375	0.0465	-0.0945	0.095375	-0.26175	0.003125	-0.021875	0.205
orf19.1667.1	orf19.1667.1													-0.29	-0.275875	0.172875	-0.243375	0.11825	-0.1455	0.437125	-0.19475	-0.392375	-0.319625	-0.149
orf19.1668	orf19.1668													0.38	-0.404125	0.040125	-0.118125	-0.038875	-0.0975	0.377625	0.202875	0.11875	0.208625	-0.0625
orf19.1669	AFG3													0.04	-0.113375	-0.0865	-0.15625	0.03325	-0.0865	-0.014375	0.270375	0.149	0.121375	0.0165
orf19.1670	BRO1													-0.14	-0.026625	0.121	0.049875	-0.07925	-0.209	0.163875	-0.02	0.24975	0.285875	-0.164
orf19.1671	UTR2						0.994							0.68	0.490625	-0.0565	0.184375	0.164	0.038	-0.6325	0.223375	0.593625	0.495375	0.2405
orf19.1672	orf19.1672													0.17	0.093375	-0.05725	0.11825	0.048375	0.0795	-0.164	-0.069625	0.266125	0.26075	0.1325
orf19.1673	PPT1													0.54	-0.181375	-0.195875	-0.052	-0.22125	-0.125	0.23325	-0.142375	0.09075	0.009375	0.0725
orf19.1674	CDC53													0.07	-0.53825	-0.005	0.058125	0.139625	0.0355	0.34625	0.17325	0.012	0.078375	0.141
orf19.1675	orf19.1675													-0.23	-0.1565	-0.071875	-0.163375	0.024	0.175	0.15275	0.074375	0.059625	0.0605	0.409
orf19.1676	orf19.1676													-0.86	-0.53775	-0.120125	-0.32	-0.25075	-0.0975	0.341625	0.115625	0.1735	0.130125	0.1405
orf19.1677	orf19.1677													-0.31	0.128125	-0.00975	-0.039625	0.03975	0.1355	-0.230125	-0.176625	0.147	-0.01425	0.1625
orf19.1678	orf19.1678													-0.43	0.43	0.258	0.193125	0.428875	-0.051	-0.077625	-0.25975	0.12	-0.344125	0.0225
orf19.1679	orf19.1679													-1.64	-0.2995	-0.112125	-0.180625	-0.1425	0.0545	0.5885	-0.281625	-0.064625	0.1625	0.019
orf19.168	orf19.168													0.38	-0.3975	-0.19725	-0.096375	-0.242375	-0.1435	-0.056625	-0.0605	0.168375	-0.184375	0.0955
orf19.1680	TFP1													0.32	-0.0465	0.12675	0.477875	0.16	0.2135	0.12375	0.00875	0.03875	0.02325	0.134
orf19.1681	orf19.1681													-0.42	-0.237125	0.108375	-0.29275	-0.038	0.208	-0.04275	-0.194	0.002625	0.1045	-0.0865
orf19.1682	orf19.1682													0.28	0.336375	0.137375	-0.11925	0.02075	-0.114	-0.193375	-0.054625	0.289	0.138125	-0.0925
orf19.1683	PPH21													0.21	0.34075	-0.075125	0.392875	0.056625	0.2635	-0.231375	-0.217375	0.280625	0.1925	-0.056
orf19.1684	orf19.1684													0.15	-0.02675	0.06425	0.2605	-0.00575	-0.025	-0.076625	-0.045	0.021625	-0.0645	0.164
orf19.1685	ZCF7	1												-0.37	-0.143875	0.140875	0.09425	0.055375	-0.018	0.268375	-0.0795	0.220375	0.159625	0.1995
orf19.1686	orf19.1686													0.08	0.3465	0.001125	-0.190125	-0.0515	-0.134	-0.2985	-0.26725	-0.1895	-0.199	-0.0645
orf19.1687	orf19.1687						0.849	0.845				0.743		-0.57	-0.291625	0.05475	-0.235	0.040625	-0.2985	0.151125	-0.070125	-0.17125	-0.04925	0.1215
orf19.169	CHO2													0.81	0.268	-0.00775	0.349	0.0875	-0.0015	-0.471	-0.41475	-0.2175	-0.380875	0.1965
orf19.1690	TOS1						0.849	0.845				0.743		-0.22	-0.24075	-0.0025	1.18487	0.060625	0.522	1.00175	0.074625	0.8675	0.68775	0.518
orf19.1691	orf19.1691						1.008							-4.56	-0.618375	0.04025	0.437375	0.07975	0.431	1.15762	0.11225	0.697875	0.535625	-0.0495
orf19.1693	CAS4	1					1.008							0.28	0.11825	0.081375	0.022375	-0.03775	0.061	0.1225	0.493125	0.979375	0.962125	-0.1055
orf19.1697	orf19.1697	1												-0.14	-0.318375	0.215875	-0.234875	0.038625	-0.232	-0.623625	-0.099375	0.34	0.185625	-0.022
orf19.1698	orf19.1698													0.38	0.176875	0.0185	0.206	-0.043	0.0675	-0.1555	-0.144375	0.171875	0.123	0.28
orf19.1699	BZZ1													-0.14	0.34475	-0.03675	-0.113125	0.013125	0.1065	-0.326	-0.2205	0.3415	0.30075	-0.0445
orf19.17	SCP1													0.63	-0.063	-0.10475	-0.10625	-0.009375	0.0725	-0.20425	0.1	0.0285	-0.0605	-0.078
orf19.1700	RPS7A													0.06	0.22925	-0.129	-0.2275	-0.019	0.2415	0.907	-0.3555	-0.60775	-0.6735	0.0065
orf19.1701	RKI1													1.42	0.902625	-0.267125	0.552625	-0.152	-0.0665	-0.545875	-0.689	-0.0675	-0.1885	-0.143
orf19.1702	ARF3													0.5	0.741625	0.09175	0.753625	0.175	0.0955	-0.171625	-0.485625	0.21075	0.002375	0.284
orf19.1704	FOX3													0.76	1.054	-0.08725	0.32425	-0.042	0.534	-0.32425	-0.609	-0.16875	-0.11675	0.681
orf19.1706	MET18													-0.44	0.296625	0.00725	-0.02925	0.10375	0.068	-0.283	-0.20225	0.0045	0.343875	0.2695
orf19.1707	orf19.1707													-0.45	0.036875	0.006625	-0.12825	0.107625	-0.037	-0.445	-0.055	-0.066625	-0.10125	0.2825
orf19.1708	orf19.1708													-0.47	-0.55175	0.128875	-0.337	-0.0605	-0.1155	-0.015625	-0.089625	-0.025375	-0.103125	0.001
orf19.1709	orf19.1709													2.27	2.77475	-0.006125	0.36875	-0.04625	0.5515	-1.3485	-1.29975	0.5755	0.20275	0.183
orf19.171	DBP2													-1.04	-0.341125	0.062	-0.212625	0.01625	-0.237	0.152625	0.093375	-0.3665	-0.146375	0.1695
orf19.1710	ALI1													0.38	0.196875	-0.02925	-0.067	0.0515	-0.1475	-0.102625	-0.29925	0.14325	0.012	0.17
orf19.1711	END3													-0.24	0.103	0.2665	-0.0725	0.136	0.1725	-0.317	-0.222625	0.3135	0.195875	-0.0955
orf19.1712	GEA2													-0.02	-0.09425	0.04925	0.1895	0.098125	0.113	-0.096125	0.0955	0.407125	0.344	0.1235
orf19.1714	PGA44													0.34	-0.48075	-0.095625	0.022	-0.42125	-0.3635	-0.112375	0.13575	-0.014375	0.071875	0.034
orf19.1715	IRO1	1												0.87	1.145	0.1215	-0.01575	0.09375	0.485	-0.4075	-0.591	-0.45125	-0.515	0.252
orf19.1716	URA3													-0.26	-0.319	0.077125	-0.233875	0.000125	-0.011	-0.1295	-0.12525	-0.400375	-0.25775	0.2315
orf19.1717	orf19.1717													-0.16	0.09775	-0.08875	-0.124125	-0.146	0.1525	-0.289125	-0.203125	-0.049125	0.004125	0.07
orf19.1718	ZCF8	1												0.25	0.56925	-0.0685	0.4665	-0.0735	0.1465	-0.347125	-0.04175	0.354125	0.172	0.11
orf19.1719	SGA1													-0.47	0.10425	0.0175	0.3255	-0.2175	-0.1495	-0.105	-0.1745	-0.0035	0.01275	-0.134
orf19.172	RPC19													-0.81	-0.20625	0.04	-0.223	0.101	-0.2895	-0.22325	0.204125	-0.205125	0.1315	-0.003
orf19.1720	orf19.1720													1.07	-0.083875	-0.0555	-0.195875	-0.10325	-0.347	-0.154375	0.19425	0.0635	0.208	-0.0605
orf19.1721	NCE103													1.89	-0.2535	0.095375	-0.834	-0.011375	-0.72	-0.05475	0.533875	-0.116625	0.24125	-0.4965
orf19.1722	orf19.1722													1.08	-0.64425	-0.03075	-0.21175	0.054	-0.037	1.14925	0.27975	-0.6115	-0.51925	-0.344
orf19.1723	orf19.1723													0.9	0.32575	-0.16925	0.27975	-0.100375	0.0645	-0.8745	-0.378875	-0.024875	0.096625	0.038
orf19.1724	orf19.1724													-0.19	-0.1395	0.09675	-0.37475	-0.10825	-0.049	0.2905	0.31075	0.17775	0.4075	0.109
orf19.1725	orf19.1725													0.05	0.27925	-0.05325	0.197	-0.0065	0.116	0.46475	0.0065	0.07975	0.0875	0.081
orf19.1727	PMC1												10.31	0.01	0.29825	-0.08875	0.51975	0.029	0.025	-0.1925	-0.03475	0.06225	0.134	-0.039
orf19.1728	orf19.1728												10.31	1.64	-0.914	-0.0435	-0.195	-0.2995	0.157	0.484	-0.21625	-0.548	-0.706	0.05
orf19.1729	orf19.1729	1												-0.16	0.041875	-0.026625	0.01625	0.009125	-0.201	-0.387625	-0.027	0.14575	0.235625	-0.035
orf19.173	orf19.173	1					1.509					0.788		-0.49	0.131875	0.001125	0.835875	0.175	-0.102	-0.45375	0.186875	0.125625	0.08975	-0.035
orf19.1730	orf19.1730													-0.29	-0.35675	0.202875	-0.051125	0.12275	-0.0925	0.316625	-0.091375	-0.30075	-0.172375	0.068
orf19.1734	orf19.1734													0.37	0.106625	0.0925	0.073125	-0.00975	0.15	-0.08875	0.0355	0.001875	0.008875	0.09
orf19.1735	orf19.1735													-0.99	-0.168875	0.2885	0.190625	0.50075	0.59	-0.124875	-0.131375	0.020375	-0.045625	0.895
orf19.1736	orf19.1736													-1.28	-0.494875	0.137625	-1.45362	0.07875	0.4785	0.112125	0.646625	0.609125	0.462625	0.8755
orf19.1737	orf19.1737											0.945		0.36	0.155	0.0315	-0.358	-0.0385	0.252	-0.148	0.17225	-0.16475	-0.08675	-0.062
orf19.1738	UGP1													0.32	0.225375	-0.011125	0.05	-0.053625	0.2005	-0.22825	0.032375	0.721875	0.708875	0.2115
orf19.1738.1	orf19.1738.1													0.24	0.588	0.246	-0.25775	0.131625	0.0115	-0.736	-0.4315	0.25275	0.259625	-0.4495
orf19.1741	DIT1													0.41	0.1145	0.01925	0.15725	-0.02075	-0.007	0.174	0.016	0.76725	0.727	0.191
orf19.1742	HEM3							0.821						0.45	-0.291875	-0.291	-0.27525	0.087125	0.2425	0.111	0.688375	0.015	-0.116875	0.3585
orf19.1743	ACS1													0.58	0.37025	-0.117	0.412125	0.032625	0.242	-0.189375	0.037875	0.157375	-0.151	0.1325
orf19.1744	HEM4													-0.24	-0.18175	0.008	-0.191625	0.1225	-0.39	0.198125	0.256	0.123375	0.1495	0.1765
orf19.1745	orf19.1745													-1	-0.041375	-0.204375	0.094375	-0.1685	-0.331	-0.164	0.360875	0.09575	0.01275	-0.228
orf19.1746	orf19.1746													-0.88	-1.01388	-0.224125	-0.232625	-0.327625	-0.0665	0.23875	0.322625	-0.202375	-0.14	0.2845
orf19.1747	KIP2													0.2	0.25725	0.07925	0.171	0.1285	0.061	0.19825	0.54375	-0.011	-0.02275	0.027
orf19.1748	orf19.1748													-0.37	-0.513375	-0.194375	-0.18775	-0.165875	0.212	0.70475	0.317625	-0.16075	-0.062375	-0.07
orf19.175	orf19.175													-0.16	0.153375	0.01725	0.46325	0.11175	0.1825	-0.2685	-0.030125	0.10825	0.124625	0.112
orf19.1750	SLR1													-0.45	-0.11325	-0.043125	-0.039	-0.09125	0.0085	0.26375	0.246625	-0.024	0.0675	-0.0545
orf19.1751	SPT23													0.27	-0.0125	-0.155625	0.134	0.001125	0.139	-0.3105	0.408375	0.28525	0.28475	0.125
orf19.1753	PUS7													-0.48	-0.549375	0.20725	-0.4705	0.070875	-0.165	-0.051125	0.40325	-0.228125	-0.023875	-0.1055
orf19.1754	orf19.1754													0.34	0.4835	0.05125	0.303	0.03225	-0.0685	0.246125	0.346375	-0.060375	-0.100125	0.136
orf19.1755	SET2													-0.17	-0.16125	-0.030875	-0.184375	-0.0685	-0.131	-0.26525	0.44625	0.013	-0.041125	0.0085
orf19.1756	GPD1													1.67	0.1585	-0.082125	-0.206125	-0.02375	-0.0215	-0.489625	0.323	0.1685	0.148875	0.2015
orf19.1757	orf19.1757	1												0.3	0.107	0.0645	0.2845	0.04875	0.04	-0.14325	0.10275	-0.202	-0.2655	-0.119
orf19.1759	PHO23	1												-0.11	-0.32225	-0.07875	-0.136625	-0.267625	0.038	0.164875	0.196875	-0.154	0.0165	0.0535
orf19.176	OPT4						0.793					2.262		7.5	5.174	0.199	1.098	-0.3615	0.276	-2.39375	-3.44175	-2.9595	-3.27225	-3.969
orf19.1760	RAS1													-0.4	-0.720875	0.133	-0.5275	0.086	0.022	1.01313	0.566875	-0.256	-0.183375	0.027
orf19.1761	orf19.1761													0.42	0.26175	0.11325	0.294	0.174875	0.0255	-0.088375	0.597625	0.217125	0.310125	0.193
orf19.1762	OCA1													-0.12	-0.27125	-0.12975	-0.1525	-0.140625	0.094	0.012625	0.383625	-0.036375	-0.07775	0.031
orf19.1763	IFR1											1.053		-2	-0.526875	-0.005	-0.22025	-0.1715	0.2695	0.230125	0.36075	0.030375	0.06675	0.2045
orf19.1764	orf19.1764											1.053		-0.21	0.010125	-0.0245	0.0075	0.163375	-0.046	0.02325	0.71825	0.08275	-0.018875	0.0735
orf19.1765	orf19.1765													0.5	-0.006625	-0.128125	-0.266625	-0.082125	-0.1085	0.00675	0.7365	0.290125	0.201625	0.1335
orf19.1766	orf19.1766													3.69	1.06288	0.229	0.058375	0.068375	0.042	-0.56575	0.214375	0.398375	0.777125	-0.146
orf19.1767	orf19.1767													0.57	0.27975	0.097875	-0.044375	0.076	-0.1335	-0.7005	0.364125	0.2675	0.245	0.0225
orf19.1768	orf19.1768													0.08	0.301625	0.20525	-0.097875	-0.18525	0.3105	0.075625	-0.029	-0.472	-0.367	0.3425
orf19.1769	orf19.1769							0.63						0.06	-0.12375	0.0915	-0.1625	0.08825	-0.1575	0.202	0.283875	-0.301375	-0.342375	0.106
orf19.177	orf19.177						1.698	2.489		1.57	0.95	0.882	15.76	0.64	0.057125	0.1795	-0.077875	0.140125	0.0815	0.51475	0.129375	-0.014875	-0.244125	0.118
orf19.1770	CYC1													0.57	-0.200875	0.048	-0.066	0.021375	-0.301	0.23175	0.830375	0.323375	-0.1945	-0.1235
orf19.1771	CWC22													0.7	-0.105375	-0.258625	-0.1325	-0.353375	-0.415	-0.253375	0.591625	0.077625	0.104	-0.0845
orf19.1772	orf19.1772													0.31	-0.437	0.163	-0.277	0.111	-0.261	-0.035625	0.528625	0.03075	-0.017875	0.1285
orf19.1773	RAP1	1												-0.77	-0.255	-0.044	-0.0645	0.108625	-0.0775	-0.028625	0.51075	-0.0225	-0.09175	0.0365
orf19.1774	orf19.1774													-3.42	1.85325	-0.1105	0.61075	-0.555	2.206	-0.05225	1.61975	1.9375	0.47575	0.609
orf19.1776	orf19.1776													-0.37	-0.1275	-0.069625	0.061	0.112625	0.1255	-0.17975	0.8145	0.5165	0.110375	0.2395
orf19.1777	orf19.1777													-0.01	-0.059125	0.0595	0.474	0.16275	0.053	0.15225	0.639	0.174625	0.04625	0.165
orf19.1778	orf19.1778						0.992							-1.37	-0.6235	-0.014625	0.107125	0.0855	0.0855	0.842875	0.196875	0.0905	0.07975	0.263
orf19.1779	MP65						0.992							0.02	0.0595	-0.08225	0.8435	-0.02575	0.114	-0.013	0.4955	0.9605	0.654	0.131
orf19.178	orf19.178													-0.52	-0.12075	-0.0135	0.048875	-0.089125	0.2005	-0.2305	0.04825	0.27875	0.12575	0.186
orf19.1780	orf19.1780													-0.19	-0.6595	-0.03825	-0.08925	-0.2015	-0.088	0.474	0.358	-0.2635	-0.13625	-0.144
orf19.1782	orf19.1782													0.12	0.136375	-0.04975	0.114625	0.063125	0.163	-0.197	0.683	0.2505	0.2505	-0.035
orf19.1782.1	orf19.1782.1													-0.69	N/A	N/A	N/A	N/A	N/A	N/A	N/A	N/A	N/A	N/A
orf19.1783	YOR1													-1.11	-0.558625	0.03325	-0.26375	0.13825	-0.6015	0.80325	1.03275	-0.00875	0.19525	0.0315
orf19.1785	orf19.1785													-0.6	-0.0395	0.106625	-0.013125	0.067875	0.0485	0.3035	0.73425	-0.051	-0.00925	-0.035
orf19.1789	orf19.1789													0.04	-0.165875	-0.064375	-0.346125	0.073625	-0.1045	-0.07375	-0.133125	-0.173125	-0.221	-0.453
orf19.1789.1	LYS1													-0.17	0.107875	-0.083875	0.18475	0.2275	-0.163	-0.204	-0.24275	0.061125	-0.11925	-1.169
orf19.1791	orf19.1791													-0.64	-0.18475	0.052125	-0.035875	0.143125	-0.2335	-0.2885	-0.011	-0.39025	-0.00225	-0.2935
orf19.1792	orf19.1792													-0.17	0.165375	-0.01475	0.13575	0.04575	0.157	-0.02	-0.194625	-0.11175	-0.03725	-0.1665
orf19.1793	orf19.1793						1.008					0.59		0.13	-0.171875	0.164375	-0.22625	0.036875	-0.225	0.468125	-0.179	-0.04575	-0.223875	0.016
orf19.1794	orf19.1794													0.45	-0.546375	0.006875	-0.286375	-0.205875	-0.0815	0.400125	0.051375	-0.208375	-0.245375	-0.189
orf19.1795	PUF3													0.45	-0.02775	-0.12125	-0.04575	0.094625	0.02	0.0795	-0.10725	-0.286375	-0.318125	-0.507
orf19.1795.1	orf19.1795.1													0.33	N/A	N/A	N/A	N/A	N/A	N/A	N/A	N/A	N/A	N/A
orf19.1796	orf19.1796													-0.19	0.359125	0.0095	-0.14875	0.07775	-0.015	-0.454625	-0.5815	-0.203625	-0.056	-0.568
orf19.1797	orf19.1797													-0.33	0.03575	0.044625	-0.318	-0.049375	-0.427	-0.0425	-0.16025	-0.38075	-0.096375	-0.579
orf19.1798	TSC2													0.02	-0.2795	0.082375	0.170625	0.040625	0.0325	0.707	-0.1125	-0.416375	-0.2705	-0.301
orf19.1799	GAP5													-0.89	-0.650125	-0.163375	-0.231875	0.02375	-0.2235	0.388125	0.023625	-0.51675	-0.275	-0.6085
orf19.18	IMH3													-0.25	-0.1495	0.00125	-0.12825	0.1185	-0.277	-0.2105	0.603	-0.31	-0.231	0.12
orf19.1800	orf19.1800													-1.49	-0.494375	-0.3395	-0.197875	-0.420375	0.135	0.502	-0.061875	-0.398375	-0.350125	-0.2545
orf19.1801	CBR1													0.41	0.70175	-0.051	0.19775	0.0185	0.175	-0.6135	-0.58975	-0.296	-0.192375	-0.3905
orf19.1802	orf19.1802							0.836						-0.37	-0.386875	0.054375	-0.2405	0.039625	0.05	-0.203875	0.0455	-0.330875	-0.129375	-0.219
orf19.1803	CDC43													-0.04	-0.1775	0.041125	-0.038	0.01375	0.432	0.370625	-0.023	-0.183	-0.12925	0.288
orf19.1804	orf19.1804													-0.3	-0.196375	-0.01975	-0.03325	-0.028875	0.1285	-0.090375	-0.001	-0.197625	-0.299125	0.1545
orf19.1805	PEX14													-0.44	0.3885	0.01075	0.06425	0.094875	0.0985	-0.148875	-0.441625	0.054375	-0.229375	0.118
orf19.1806	orf19.1806													0.67	-0.43825	-0.11125	0.063625	0.0315	-0.031	1.24612	0.152	-0.6785	-0.542875	0.118
orf19.1808	MED5													0.15	-0.150125	0.00075	0.126	0.30325	0.103	0.13425	0.31125	0.1995	0.094875	0.1355
orf19.1813	FLC2													-0.19	0.078375	-0.106	0.20475	0.087125	-0.021	0.794	0.184625	-0.1525	-0.170375	0.149
orf19.1814	STT4													0.86	0.888875	0.012125	0.6045	0.10625	0.0785	-0.334125	-0.41325	0.252125	-0.016625	-0.086
orf19.1815	orf19.1815											0.684		-1.13	-0.684	-0.03875	-0.30475	0.038125	-0.422	0.29025	0.22525	-0.2735	-0.03575	-0.3575
orf19.1816	ALS3											0.684		-0.44	-0.3225	-0.007	-0.22025	0.185	0.029	1.04525	0.6235	0.04425	0.2125	0.287
orf19.182	orf19.182													-0.15	-0.40375	-0.01425	-0.23425	-0.05575	-0.217	0.03325	0.65775	0.09275	0.051	0.108
orf19.1821	orf19.1821						1.698	2.489		1.57	0.95	0.882	15.76	-0.23	-0.126125	-0.219	-0.059375	-0.3785	-0.0695	0.283875	0.063	0.17775	0.069875	-0.156
orf19.1822	UME6	1					1.698	2.489		1.57	0.95	0.882		2.12	1.652	-0.016	0.67	-0.2665	2.993	1.50875	-1.18575	-0.99475	-0.74375	0.788
orf19.1823	orf19.1823													0.54	0.774875	-0.002875	0.739125	0.118	0.098	0.055875	-0.277875	0.217375	0.218375	0.15
orf19.1824	PGA50													0.93	0.40625	-0.30025	-0.0815	-0.241	0.115	0.33675	-0.498	-0.5865	-0.5075	0.044
orf19.1825	orf19.1825													0.73	-0.116	0.036	0.09975	-0.1425	0.146	-0.33475	-0.06175	0.068	0.0765	-0.152
orf19.1826	MDM34	1												-0.09	0.070125	-0.2535	0.142875	-0.18375	-0.1315	0.041625	-0.070875	0.02875	-0.03225	0.6125
orf19.1827	orf19.1827													0.35	-0.198	-0.178	0.2495	-0.14025	0.162	-0.01625	0.0705	0.28225	0.21325	-0.202
orf19.1828	BUD16													-0.24	-0.088	-0.01225	-0.31025	0.0325	-0.036	-0.1195	0.0415	-0.077	-0.10625	-0.097
orf19.183	HIS3													-0.18	-0.12125	-0.1395	-0.2535	0.012	-0.31	-0.1455	0.0905	-0.3785	-0.0725	0.054
orf19.1830	orf19.1830						2.714	3.148		2.633	1.18		11.44	1.85	0.6065	-0.10725	0.5395	-0.04275	0.383	-0.49575	0.9765	0.89075	1.22875	0.157
orf19.1831	orf19.1831						2.602							-0.23	-0.187375	0.1525	0.2795	0.20625	0.149	0.410375	0.130875	-0.178125	0.15975	-0.0865
orf19.1832	FCY23						2.714	3.148		2.633	1.18			-0.19	-0.235375	-0.07175	-0.014625	-0.1655	-0.47	-0.055875	-0.306	-0.50975	-0.181375	-0.113
orf19.1833	orf19.1833													-0.88	-0.267	0.160875	-0.371	-0.050875	-0.5125	0.11225	0.0315	-0.37725	-0.296375	-0.0435
orf19.1834	orf19.1834													0.19	-0.867375	-0.24775	-0.41325	-0.409375	-0.053	-0.2655	0.335125	0.370125	0.254625	0.302
orf19.1835	PEA2				0.633							1.416		0.31	-0.427625	0.205375	-0.15325	0.182	0.0885	-0.020375	0.079	0.040875	0.064375	0.087
orf19.1836	APN2				0.633							1.416		0.78	-0.25475	0.0135	-0.028625	0.0915	-0.1185	0.417875	-0.019375	-0.130125	-0.088125	0.082
orf19.1837	TBP1													-0.25	-0.158625	0.024	0.110125	0.074375	-0.045	0.297	0.2265	-0.079125	0.0295	0.049
orf19.1839	RPA190													-0.49	-0.442875	-0.128125	-0.13575	0.115	-0.1765	0.188875	-0.018375	-0.464	-0.11575	0.013
orf19.184	MDM10													0.12	0.10275	0.038375	-0.036	0.046875	-0.1105	0.046625	0.30275	0.12025	0.213	0.0845
orf19.1840	orf19.1840													0.78	0.24575	-0.068375	0.157875	-0.13125	0.251	0.032625	-0.117625	0.50825	0.254	-0.022
orf19.1841	orf19.1841													-0.5	-0.06175	0.125125	0.032875	0.38225	-0.06	0.02725	0.236875	-0.584375	-0.008375	0.039
orf19.1842	BUD5						1.565	1.192	0.621	0.892				1.28	0.98075	0.124125	0.57275	0.193125	0.0215	-1.21362	0.13475	0.9125	0.754125	0.3675
orf19.1843	ALG6						1.565	1.192	0.621	0.892				0.23	0.02325	-0.097625	0.313375	-0.02175	0.0985	-0.04325	-0.138125	-0.0655	-0.016	0.3825
orf19.1844	orf19.1844													-0.7	-0.494	-0.357375	-0.06375	-0.18	0.178	0.2565	-0.38225	-0.317	-0.3665	-0.5005
orf19.1847	ARO10						1.31					0.991		1.11	-0.51275	0.04825	0.73675	-0.12775	-0.1285	0.038	0.642875	1.366	0.716	-0.8085
orf19.1848.1	orf19.1848.1													-0.38	-0.183625	-0.154375	-0.067125	-0.01175	0.1275	-0.246875	0.076	0.43725	0.368375	0.031
orf19.1849	orf19.1849													-0.39	-0.44125	0.052	-0.043375	0.073875	-0.2465	-0.035875	0.032625	0.1485	0.242	0.0725
orf19.185	orf19.185													0.66	-0.233125	0.006875	-0.154	0.04	-0.0805	-0.0435	0.351375	-0.262875	-0.153125	-0.05
orf19.1850	SIW14													-0.37	-0.015625	0.050125	0.010125	0.014375	0.0615	-0.0965	-0.03625	-0.026125	-0.0535	-0.04
orf19.1852	orf19.1852												2.96	-1.34	-0.7135	-0.009875	-0.033625	-0.091625	-0.231	0.367625	0.011375	-0.088875	-0.1555	0.008
orf19.1853	HHT2													-0.9	0.223	-0.025625	0.46275	0.026875	0.817	-0.061375	0.0895	0.873625	0.8045	0.192
orf19.1854	HHF22													-0.56	0.282	-0.1125	0.35525	-0.09575	0.961	-0.12775	0.17625	1.01775	1.00425	-0.3605
orf19.1855	orf19.1855													-0.52	-1.07	-0.47175	-0.34025	-0.3205	-0.121	0.695125	-0.15325	0.216	0.172	-0.6395
orf19.1856	orf19.1856													-0.24	-0.179125	0.045625	-0.121375	0.017625	0.0335	-0.160875	-0.113875	0.053875	0.023125	0.046
orf19.1857	orf19.1857													-0.1	0.1375	-0.158875	0.27375	-0.030875	-0.0065	-0.026375	-0.44275	-0.25025	-0.28725	0.1665
orf19.1860	LSC2													1.16	1.10475	0.078	0.347625	0.0235	0.13	0.075625	-0.787875	-0.245	-0.1905	0.2955
orf19.1860.1	orf19.1860.1													0.13	0.1425	-0.0435	0.034	0.1195	-0.045	0.059625	0.427125	0.25175	0.185875	-0.009
orf19.1861	orf19.1861													-0.61	-0.0115	-0.025875	-0.080625	-0.10075	-0.0005	-0.059125	0.516625	0.118125	0.174125	0.096
orf19.1862	orf19.1862													-1.74	0.09725	0.4055	0.27075	-0.3275	0.216	2.29825	1.3775	0.11675	1.07575	-0.632
orf19.1863	orf19.1863													0.07	-0.2295	-0.011	-0.12525	0.4015	-0.4	0.8885	0.40925	0.00825	0.02775	0.028
orf19.1864	orf19.1864													-0.52	-0.249875	0.102625	-0.1545	0.054875	-0.173	-0.151	0.714875	-0.078375	0.0325	-0.154
orf19.1865	MCS7													-0.45	0.1885	-0.09375	0.1535	-0.019875	-0.1655	-0.245375	0.275875	-0.149875	-0.04175	0.2065
orf19.1866	VMA10													0.13	0.4465	0.369875	-0.31675	0.168875	0.226	-0.58025	0.473625	-0.16975	-0.091375	-0.392
orf19.1867	orf19.1867													-2.05	-0.442	0.04825	0.43175	-0.2055	0.027	-0.20175	0.57325	0.11275	0.11675	-0.344
orf19.1868	RNR22													-2.33	-0.989625	-0.339625	-0.415625	-0.308625	0.529	0.3095	0.0845	-0.399	-0.513875	0.1515
orf19.1871	orf19.1871													0.16	0.098625	-0.096875	0.089375	-0.114125	0.157	-0.17075	0.4835	0.19975	0.169875	0.015
orf19.1872	orf19.1872													0.2	-0.007	-0.0695	-0.088375	-0.031625	-0.0365	-0.09475	0.428375	0.0175	0.062875	-0.0865
orf19.1873	orf19.1873													0.36	0.06725	0.049625	-0.100375	0.019625	0.0065	-0.082875	0.40475	-0.00975	-0.24075	-0.0035
orf19.1874	orf19.1874													-0.84	-0.449625	0.069875	-0.043375	-0.088	0.071	0.0265	0.534125	0.2705	0.1765	-0.068
orf19.1876	orf19.1876													-0.45	-0.26375	0.038375	-0.191125	-0.027875	-0.167	-0.176625	0.62175	0.206125	0.158625	0.028
orf19.1877	orf19.1877													-0.22	0.284375	-0.00075	0.040375	0.043875	-0.001	-0.546625	0.354625	0.12325	-0.01325	0.0025
orf19.1878	MED4													-0.39	-0.53125	0.097375	-0.116875	-0.00575	-0.021	0.16425	0.605625	-0.00475	-0.07	-0.0395
orf19.188	orf19.188													-0.36	-0.2475	0.09975	-0.3045	-0.015625	-0.026	-0.44025	0.377875	-0.208	-0.0515	-0.2745
orf19.1880	HEM15													-1.01	-0.70375	0.137625	-0.209875	0.108625	-0.209	0.25	1.047	-0.392	-0.231625	-0.1505
orf19.1881	orf19.1881													0.18	0.241625	0.204625	0.387625	0.05775	0.1205	-0.037625	0.401875	0.13525	0.015	0.198
orf19.1883	YCS4													-0.15	0.058375	-0.091125	0.258	-0.01325	-0.056	-0.161125	0.463	0.406875	0.283375	0.028
orf19.1885	TAF4													-0.72	-0.2575	0.1355	-0.27	-0.08475	0.078	-0.20175	0.39575	0.2165	0.09725	0.044
orf19.1886	RCL1													-0.74	-0.681625	-0.14675	-0.33775	-0.07275	-0.35	-0.035375	0.50925	-0.166875	0.004375	0.195
orf19.1887	orf19.1887													-1.4	0.06525	0.212375	-0.156125	0.090375	0.035	0.294625	0.718	0.304625	0.2835	-0.1145
orf19.1888	orf19.1888													1.24	0.23225	0.1605	0.275	-0.25075	-0.042	-0.354125	0.205	-0.187625	-0.30575	0.0755
orf19.1889	orf19.1889													0.09	0.012875	-0.053625	-0.214375	-0.1645	-0.053	-0.054125	0.349	-0.127875	0.219625	0.099
orf19.1890	orf19.1890													-1.09	-0.1025	-0.15575	-0.088375	0.032	0.4215	0.16225	0.4265	0.13675	0.107125	0.371
orf19.1891	APR1													0.16	0.08225	0.053875	0.46125	0.064	0.2175	0.28175	1.147	0.313	0.3125	0.031
orf19.1893	orf19.1893													-0.6	0.226125	-0.044125	0.269375	0.083	-0.0515	0.5105	0.296125	-0.010875	-0.060625	0.0315
orf19.1896	SSC1													0.45	-0.405	0.0425	-0.18625	0.02175	-0.379	0.0225	0.803	-0.3755	-0.35	0.171
orf19.1897	orf19.1897													-0.72	-0.30175	-0.06275	0.265	-0.00275	0.063	0.043125	0.47175	0.358875	0.370125	0.164
orf19.190	orf19.190													-0.47	-0.284	0.2385	-0.17575	0.154	-0.061	0.1775	0.368	-0.2785	-0.45175	-0.271
orf19.1900	orf19.1900													-0.07	-0.331625	0.137625	-0.172375	-0.05875	-0.163	-0.07525	0.30575	-0.024625	0.08	-0.1535
orf19.1901	MCM3													0.53	0.26725	-0.180125	0.4895	-0.12425	-0.1395	0.0355	0.367	0.30225	0.264	0.0055
orf19.1902	NOC4													-0.5	-0.287875	-0.047	-0.199	-0.126	-0.1725	-0.1575	0.559	-0.07375	0.047625	0.1015
orf19.1906	orf19.1906				0.703		1.76	2.52		1.215	0.6	1.243	6.84	-2.83	-1.45475	0.072625	0.007125	-0.079625	-0.309	1.41737	0.44825	0.514375	0.342625	-0.051
orf19.1907	EMC9				0.703		1.76	2.52		1.215	0.6	1.243	6.84	-0.19	-0.0645	0.136	-0.41125	0.015625	0.0125	-0.05075	0.45625	0.29825	0.4635	-0.119
orf19.191	KIC1													0.06	0.113625	-0.0825	-0.068125	-0.129625	-0.041	-0.40025	0.336	0.15425	0.29625	0.083
orf19.1910	orf19.1910													0.4	0.072375	0.164375	-0.213875	-0.10925	-0.0265	-0.302	0.166375	-0.06225	0.07025	-0.0905
orf19.1911	PGA52													0.43	0.926375	-0.056125	-0.146125	0.11825	0.4825	-0.584375	0.052	0.11925	-0.056125	0.4645
orf19.1913	orf19.1913													-0.08	-0.224125	-0.015125	-0.34575	-0.000125	-0.0005	0.026125	0.157375	-0.275125	-0.050375	-0.075
orf19.1914	FAV3													-0.24	0.296875	0.030625	0.182375	-0.114	0.172	-0.10025	0.365	0.059875	0.019875	-0.0845
orf19.1915	MPP10													-1.03	-0.19425	0.088125	-0.40125	-0.122625	-0.2985	-0.22275	0.38325	-0.041875	0.098375	-0.0575
orf19.1917	orf19.1917													-0.43	0.0405	0.082	0.08275	0.137625	0.182	-0.395625	0.104875	-0.1525	-0.274375	0.219
orf19.192	orf19.192													0.25	0.17225	-0.0045	0.307	0.09975	0.073	-0.17875	0.37175	0.2275	0.1995	0.058
orf19.1920	orf19.1920													1.1	-1.057	-0.2865	-0.691625	-0.334125	-0.216	0.284875	0.015625	-0.3665	-0.569375	-0.019
orf19.1923	RRN3													0.17	-0.279875	0.1165	-0.494125	0.038125	-0.2	0.326	0.20975	-0.468875	-0.25425	0.184
orf19.1925	TLO5													-0.23	0.0555	-0.08175	-0.210375	0.020625	0.4405	0.1465	-0.35675	-0.4935	-0.24425	-0.172
orf19.1926	SEF2	1												-0.19	-0.1605	0.299625	0.70575	0.1915	-0.882	0.65625	0.13825	0.289	0.10025	0.512
orf19.1927	SNM1													0.31	-0.28525	0.05575	-0.26475	0.0705	-0.184	-0.137875	-0.06475	-0.0615	-0.208625	-0.005
orf19.193	orf19.193													0.21	0.0635	-0.008375	0.13225	0.277	0.2335	-0.165375	0.577875	0.41775	0.085125	0.2715
orf19.1930	CFL5						0.789	1.583					5.49	-0.42	1.08925	0.201	0.9655	-0.22625	0.484	-2.53725	0.4795	1.11075	0.915	-2.789
orf19.1932	CFL4						1.502	2.513		1.28			5.17	-5.73	-1.53287	-0.122125	-1.69013	-0.21675	1.6385	-0.62225	0.663	0.490125	1.1885	-1.5475
orf19.1933	orf19.1933													-0.58	0.035875	0.04275	0.186375	0.09925	0.1585	-0.059625	0.00475	0.085375	0.067125	0.046
orf19.1934	HST3													0.21	0.031625	0.245875	-0.128875	0.011375	0.0235	-0.63525	0.006875	0.183125	0.367125	-0.141
orf19.1935	orf19.1935													0.25	-0.477	-0.04925	0.038125	-0.02325	-0.003	0.654	0.292375	-0.102125	0.07025	-0.108
orf19.1936	SNF1													-0.4	0.230375	-0.004375	0.0745	0.06075	0.088	-0.3665	-0.048875	0.3955	0.28575	0.2115
orf19.1938	orf19.1938													-0.3	-0.704125	0.206875	-0.206375	0.186375	-0.279	-0.39225	0.71175	0.4115	0.4845	-0.2255
orf19.1939	orf19.1939													-2.09	-0.411125	0.05675	-0.017	0.128875	-0.1395	-0.0175	0.292875	0.38875	0.37175	-0.045
orf19.194	orf19.194													-0.31	-0.119125	0.0545	0.11625	0.168	-0.104	0.3455	0.69775	0.148	0.187625	0.0865
orf19.1940	orf19.1940													0.03	0.26675	-0.04625	-0.07875	-0.0465	-0.1165	-0.567375	-0.19275	0.022625	-0.019625	0.0645
orf19.1941	NUF2													-0.4	0.032125	0.269375	0.537875	0.011375	0.1735	-0.491125	0.084875	0.4245	0.40325	-0.001
orf19.1942	SGE1													-0.22	0.13925	0.00775	0.189	-0.03875	-0.131	-0.28825	0.26325	0.1775	0.1865	-0.008
orf19.1943	orf19.1943													1.26	-0.1	-0.072875	-0.5805	-0.293	-0.002	0.198	-0.057	0.045	0.094	-0.662
orf19.1944	GPR1						0.756	0.802						-0.79	-0.229375	-0.02175	-0.181125	-0.0715	0.1675	0.913875	0.37825	0.721875	0.43475	0.6715
orf19.1945	AUR1						0.9							-0.03	-0.310625	-0.12175	-0.13325	0.0345	-0.027	-0.05	-0.075625	0.018875	-0.01725	0.3095
orf19.1946	orf19.1946						0.9							0.77	0.2725	0.01175	0.01525	0.039	0.1665	-0.082375	0.0195	0.37075	0.36175	0.1765
orf19.1948	orf19.1948													-0.39	0.4105	0.06	0.22475	-0.016375	-0.037	-0.0775	-0.285	-0.064625	-0.00475	-0.0055
orf19.1949	VPS1													0.46	0.132	-0.082375	0.050125	-0.024	0.0495	-0.331875	-0.17425	0.03675	-0.000375	0.137
orf19.1950	orf19.1950													0.07	-0.40775	-0.1955	-0.347375	-0.209	-0.152	-0.143875	-0.004625	0.150375	0.124125	0.0725
orf19.1953	orf19.1953													-0.17	-0.5195	0.01225	-0.25025	-0.052	-0.008	0.86175	0.0105	-0.455	-0.42375	0.173
orf19.1954	PUS4													-0.82	0.054875	0.22375	-0.41	0.133875	-0.113	-0.316625	-0.068	-0.262375	-0.239375	-0.0405
orf19.1955	orf19.1955										0.665			-0.6	-0.274125	0.0345	0.07275	0.045875	-0.0085	1.13787	-0.042875	-0.225625	-0.155375	-0.056
orf19.1956	orf19.1956										0.665			0.37	-0.057625	-0.151375	-0.53925	0.05575	-0.114	-0.42925	-0.06025	0.161875	0.170875	0.037
orf19.1957	CYC3						1.61	1.619		1.139			7.15	0.28	-0.010375	-0.128625	-0.394625	-0.097	-0.238	-0.3335	0.1565	-0.00775	0.47225	0.1125
orf19.1958	orf19.1958			0.775			2.871	3.621	1.204	2.993	1.653		5.43	0.13	-0.71525	-0.33675	-0.62625	-0.82725	-0.197	0.357	-0.166	-0.8025	-0.43	0.318
orf19.1959	orf19.1959						2.015	2.07		1.457			8.31	0.13	-0.05125	0.012	-0.23175	0.040125	-0.0255	-0.4435	0.00275	0.01425	0.175375	0.149
orf19.1960	CLN3						2.015	2.07		1.457			8.31	0.87	0.02125	-0.172375	0.02275	0.1555	0.84	-0.11475	0.282625	0.05025	0.34	0.046
orf19.1961	orf19.1961											1.003		0.49	0.005375	-0.051	0.1485	-0.17575	-0.087	-0.15075	-0.152375	-0.017875	-0.055125	0.018
orf19.1963	GDS1													0.44	0.078	-0.02775	-0.539625	-0.033625	-0.1435	-0.073625	-0.212375	-0.366625	-0.063125	-0.044
orf19.1964	orf19.1964						0.913	0.632						0.23	-0.699625	-0.001875	-0.2025	-0.037375	0.038	0.48775	0.1155	0.1375	-0.03075	0.1905
orf19.1966	BUD23													-0.25	-0.237625	0.012875	-0.285125	-0.039875	-0.355	-0.664	-0.221875	-0.1115	-0.026625	0.0955
orf19.1967	orf19.1967													0.22	-0.270125	0.102625	-0.462	0.166875	0.0505	-0.5955	0.09875	-0.03775	0.013125	-0.095
orf19.1968	orf19.1968													-0.21	-0.397	-0.014	-0.394	0.102125	-0.3835	-0.245125	0.096875	0.147625	0.17975	-0.0155
orf19.1968.1	orf19.1968.1													0.47	-0.071875	0.047125	0.14475	0.14975	-0.2905	1.11712	0.12325	0.064125	-0.02375	-0.0025
orf19.1969	CCW14													-0.59	-0.28425	0.0435	-0.114625	0.138125	-0.042	-0.56775	0.069625	0.287375	0.13625	0.041
orf19.1970	orf19.1970													-0.08	-0.2255	-0.15175	-0.1045	-0.047875	0.088	-0.173625	-0.025	-0.07225	0.045125	0.132
orf19.1971	TRY3													-1.5	-0.548375	-0.1625	-0.207375	-0.004	0.0035	-0.09975	-0.030625	-0.238625	0.02175	0.2815
orf19.1972	orf19.1972													-0.41	-0.060125	0.049875	-0.235	0.02275	-0.1515	-0.232375	-0.392375	-0.04975	0.001625	-0.127
orf19.1973	HAP5	1												0.1	0.013	0.14975	-0.003875	0.06225	0.0005	-0.324125	-0.215125	0.348125	0.1535	-0.121
orf19.1974	TFS1													-0.56	-0.32725	-0.04675	0.180375	-0.118	0.222	0.667375	0.325	0.506	0.268	-0.2445
orf19.1975	orf19.1975													-0.48	-0.42375	0.007375	-0.048375	0.015875	-0.203	0.040625	0.103375	-0.137625	-0.08575	-0.074
orf19.1976	TRX2													-0.46	-0.4755	-0.168	-0.1165	-0.2485	-0.148	-0.46175	0.293	0.15975	0.24525	-0.148
orf19.1977	URA4													-0.88	-0.671625	-0.05025	-0.06525	-0.053375	-0.2525	-0.210875	-0.007125	0.0105	0.0565	-0.115
orf19.1978	GIT2				1.188		1.336	0.979		0.592		1.477	6.04	-2.69	-1.569	-0.245875	0.135625	0.029125	-0.0285	0.13825	1.60737	1.40925	1.80387	-0.438
orf19.1979	GIT3						0.694							-4.57	-3.265	-0.14725	-0.22575	0.013	-0.042	1.39375	2.525	1.42675	1.3885	0.016
orf19.198	ASN1						0.81							-0.26	-0.392	-0.15725	-0.3345	0.064625	-0.0885	-0.128	0.5485	0.19875	0.1	-0.1195
orf19.1980	GIT4													3.53	-0.222625	-0.09125	-0.069625	-0.34775	0.0015	-0.349125	-0.347125	-0.520125	0.331875	-0.1385
orf19.1981	IMP2													-0.23	-0.555	0.048375	-0.261375	0.017	-0.0375	1.15187	0.0615	-0.297625	-0.166125	-0.037
orf19.1985	orf19.1985													0.56	-0.1065	0.285	-0.0685	-0.715	0.511	0.0925	-0.336625	-0.153875	-0.34425	-0.057
orf19.1986	ARO2													-0.31	-0.205125	-0.0935	-0.030625	0.05325	-0.235	-0.161375	-0.183375	-0.059875	-0.130875	-0.225
orf19.1988	CDC45						0.72	0.665						-0.7	-0.255375	-0.045375	-0.022	0.013625	0.0275	0.30825	0.004375	0.137625	0.178125	0.0515
orf19.1989	DCW1													-0.16	0.21175	0.0055	0.034875	0.04525	0.004	-0.196625	0.419375	0.01225	0.14925	0.032
orf19.199	orf19.199													-0.81	-0.359	0.038125	-0.25825	0.090375	0.037	0.2235	0.553875	0.16925	0.219625	0.429
orf19.1990	SNX4													-0.3	-0.08425	-0.1425	-0.007875	0.0085	-0.2495	-0.1605	0.58825	0.24875	0.22475	0.128
orf19.1991	orf19.1991											1.086		-0.21	0.098375	0.052125	0.17925	0.10375	0.1845	0.05525	0.349625	0.041125	-0.08675	0.161
orf19.1992	SIR2											1.086		0.49	-0.174125	0.14175	0.224375	0.0075	-0.3495	-0.109	0.5445	0.269375	0.175875	0.432
orf19.1993	orf19.1993													-0.28	0.084125	0.133	0.02125	0.250875	-0.276	-0.30875	0.857875	0.19075	0.136875	0.0635
orf19.1994	orf19.1994						1.026							-0.59	0.026125	0.058125	0.050125	0.0085	-0.173	0.3175	0.625125	0.195	0.264375	0.279
orf19.1995	MNN24						1.026							-0.04	-0.03825	0.006625	-0.066875	0.009	-0.1	-0.004125	0.782	0.342875	0.202125	0.1625
orf19.1996	CHA1													-0.41	0.355125	-0.328	0.717125	-0.0355	-0.0155	-0.702625	0.18225	2.26437	-0.15075	-0.0165
orf19.1998	orf19.1998													-0.21	0.074	0.01725	0.25625	-0.028625	-0.023	-0.00125	0.395875	0.229375	0.063875	0.0525
orf19.1999	orf19.1999													-0.49	-0.154125	0.028125	0.097	0.045125	0.1255	-0.19425	0.759875	0.260625	0.097875	0.1965
orf19.20	RTS1													0.12	0.694875	0.229625	0.37275	0.0705	0.167	0.27375	0.501625	-0.14975	0.137625	0.001
orf19.200	orf19.200													-0.39	-0.2465	0.163625	0.11425	0.30625	0.0765	-0.106125	0.29975	0.2145	0.2675	0.096
orf19.2000	orf19.2000													-0.02	-0.224625	-0.01625	-0.149	0.083125	-0.448	0.21275	0.525875	0.087	0.104625	0.02
orf19.2001	orf19.2001													-0.23	-0.21375	-0.14625	-0.1675	-0.2475	0.0005	0.102875	0.348875	-0.015125	-0.03875	0.0815
orf19.2002	orf19.2002					2.695		1.154	0.709		1.276		2.99	-0.05	-0.271125	-0.12525	-0.05325	0.19925	0.0065	-0.17325	0.284	-0.081375	-0.076875	0.5665
orf19.2003	HNM1					2.695		1.154	0.709		1.276		2.99	-0.18	0.29725	0.00875	0.515	0.023375	0.098	-0.1315	-0.221	-0.553	-0.457125	0.136
orf19.2005	REG1						0.907							-0.17	0.59025	0.121125	0.20725	0.10025	-0.0695	-0.04225	0.296	-0.059125	-0.13175	-0.1885
orf19.2006	orf19.2006													-0.28	-0.031875	0.070875	0.1895	0.112375	-0.007	-0.189875	0.6965	0.098	0.11	0.023
orf19.2006.1	COX17													0.29	-0.1505	0.00975	-0.491375	0.042625	-0.042	-0.238125	1.27588	0.1105	-0.09775	-0.1025
orf19.2007	orf19.2007													0.09	-0.08525	-0.1275	0.139625	-0.00225	0.0295	-0.01725	0.61175	0.301	0.18425	0.0305
orf19.2008	orf19.2008													-0.26	0.0655	0.10575	-0.257875	0.219125	-0.1235	-0.33825	0.321	-0.112375	-0.045375	0.1705
orf19.2009	PEX12													-0.59	-0.233625	0.04775	-0.0935	-0.03625	-0.001	-0.26925	0.321125	0.07	0.044875	-0.007
orf19.201	orf19.201													-0.22	-0.2755	-0.01325	-0.0635	-0.014	-0.303	0.42825	0.4685	-0.02175	0.0285	-0.216
orf19.2010	orf19.2010													0.46	-0.063125	0.0555	-0.029125	0.209625	-0.4265	0.157875	0.39725	0.190625	0.234625	0.1045
orf19.2012	NOT3													0.14	0.058125	-0.067875	0.081125	0.080375	0.1	-0.191875	0.4515	0.36675	0.099125	0.2445
orf19.2013	KAR2													0.09	0.611125	0.103125	-0.45875	0.018875	0.03	-0.54625	0.7155	1.22325	1.085	-0.075
orf19.2014	BCY1													-0.06	0.178625	-0.05225	0.149125	0.0335	0.1235	0.01975	0.5865	0.463125	0.27625	0.0975
orf19.2016	ERG28													0.53	0.150375	-0.169375	0.042875	-0.095875	0.1755	0.02225	0.389875	-0.23625	-0.248	0.2755
orf19.2017	orf19.2017													-0.6	-0.1935	-0.076125	-0.094625	-0.002125	-0.309	-0.239	0.466875	-0.144625	-0.0035	0.1225
orf19.2018	orf19.2018													0.64	-0.23525	-0.021375	-0.15375	-0.034125	-0.4565	-0.248625	0.2235	-0.260875	0.03325	0.16
orf19.2018.1	orf19.2018.1													1.06	0.907	0.491625	0.252125	0.3465	0.401	-0.635	-0.803875	0.054875	-0.028125	-0.149
orf19.2018.2	orf19.2018.2													0.83	N/A	N/A	N/A	N/A	N/A	N/A	N/A	N/A	N/A	N/A
orf19.2019	orf19.2019													0.37	0.100375	0.04	-0.2405	-0.0205	-0.138	-0.36875	0.178375	0.061875	0.053125	0.074
orf19.202	CDC47													-0.1	N/A	N/A	N/A	N/A	N/A	N/A	N/A	N/A	N/A	N/A
orf19.2020	HGT6													-3.83	-1.04987	-0.11975	-0.186625	-0.16075	0.024	0.69975	0.46975	-0.741875	-0.206125	0.0435
orf19.2021	HGT8						0.915							-2.98	-1.30963	-0.05525	-0.29725	0.062375	0.1215	0.95525	0.679875	-1.16925	-0.215875	0.1825
orf19.2023	HGT7			0.581			1.088		0.739	0.729		0.653		-1.52	0.332125	-0.70475	-0.855125	-0.382875	1.2595	-0.14475	-0.762875	-1.01812	0.3895	0.471
orf19.2024	orf19.2024						1.088	0.852						1.22	0.00175	-0.012875	0.30775	-0.489625	0.262	0.329	0.233125	0.1055	0.212375	0.585
orf19.2025	orf19.2025						0.883	0.852						0.29	-1.0485	-0.38225	-0.17525	-0.20875	0.242	0.63	0.6775	0.18775	0.2885	0.207
orf19.2026	UBP13						1.088	0.852						-0.42	-0.0315	0.052	-0.095875	-0.15	0.122	0.037125	0.40925	0.143625	0.35275	0.221
orf19.2028	MXR1													-2.24	-0.962	0.0145	-0.149	0.076875	-0.098	0.77075	1.05112	-0.1	-0.292125	-0.7735
orf19.2029	RFC5													-0.17	0.085625	0.03625	0.10725	0.079	0.144	-0.242625	0.616	0.67375	0.589625	0.099
orf19.203	STB3						1.08							-2.15	0.12975	0.2705	0.6125	0.063	0.541	-0.25725	2.2265	1.36425	0.901	0.582
orf19.2030	orf19.2030													1.45	1.66675	0.046125	0.004125	0.094125	-0.1725	-0.58975	0.19525	0.5705	0.434125	0.149
orf19.2031	VPS24													-0.38	0.2515	0.07525	0.09475	-0.04475	0.083	-0.29825	0.41425	0.2875	0.3455	-0.102
orf19.2032	orf19.2032													0.04	-0.3955	-0.04375	0.06775	0.0005	0.1615	0.2095	0.54375	0.21225	0.134375	0.2465
orf19.2033	PGA19													-0.87	-0.33875	-0.23075	-0.126	-0.53	-0.254	-0.26525	0.34825	0.2895	0.14575	0.449
orf19.2034	orf19.2034													0.77	-0.282375	-0.103	-0.09225	-0.037625	0.3975	-0.299375	0.5365	0.277	0.36775	0.0325
orf19.2035	orf19.2035													0.08	-0.281125	0.057875	-0.1125	-0.0835	0.3765	-0.0635	0.595125	0.278	0.242125	-0.0205
orf19.2036	orf19.2036													0.33	0.114	-0.00875	0.028	0.02875	0.011	-0.3735	0.457	0.258	0.2775	0.306
orf19.2037	orf19.2037													-0.41	0.1065	0.151625	0.23875	0.093125	-0.0835	-0.146125	0.65725	0.1495	0.023125	0.0495
orf19.2038	orf19.2038													4.19	-0.194375	0.095625	-0.06775	0.159	0.273	-0.152625	0.688625	0.07875	0.08625	-0.147
orf19.2039	MSF1													0.45	-0.200875	0.0885	-0.16925	-0.014875	0.039	-0.365375	0.630375	0.05125	-0.11075	0.201
orf19.204	orf19.204						1.08							0.49	-0.12675	0.13875	0.415375	0.13775	-0.2975	-0.270125	0.293	0.469	0.3925	-0.3005
orf19.2040	orf19.2040													0.21	-0.023625	-0.18675	-0.054625	-0.1445	-0.0225	-0.223125	0.369875	0.034	0.116	0.0645
orf19.2041	orf19.2041													-0.72	-0.14	0.0455	0.273375	0.090625	0.089	-0.017875	0.527	0.021875	0.0775	0.0065
orf19.2042	orf19.2042													-0.04	-0.21775	-0.062875	-0.10625	-0.140875	-0.2465	-0.022	0.489125	-0.074125	-0.010375	0.1055
orf19.2043	orf19.2043													0.12	-0.15725	0.03075	-0.220625	0.1425	-0.1785	0.286	0.53975	-0.044	-0.020875	0.1735
orf19.2044	PGA27													-0.58	-0.336375	-0.250625	-0.044625	-0.00225	-0.168	-0.332625	0.616	-0.006125	-0.003	0.195
orf19.2045	orf19.2045													0.02	-0.36375	-0.007875	0.238375	0.08025	0.0745	0.2975	0.408875	-0.350375	-0.338	0.42
orf19.2046	POT1-2													-1.02	-0.417875	0.034375	0.065875	-0.169125	-0.1735	0.143	0.483625	0.1585	0.121875	-0.105
orf19.2047	orf19.2047													-0.88	-0.38275	0.006375	0.207	-0.102125	-0.076	0.058125	0.74575	0.15325	0.156875	-0.2125
orf19.2048	orf19.2048													-3.49	-2.6155	0.53525	0.112625	0.093375	-1.193	1.22	2.33	1.342	1.04188	-1.0635
orf19.2049	orf19.2049		0.72				0.9		1.572					1.1	-0.421	0.736875	0.73	-0.106125	-0.2735	0.141625	1.61187	1.147	0.278	0.7145
orf19.2050	orf19.2050		0.72				0.9		1.572					-1.78	-0.275125	0.063375	0.017125	-0.123875	0.245	0.177875	0.78675	0.582875	0.440625	-0.015
orf19.2051	orf19.2051													0.38	0.268375	0.109375	0.06325	0.050375	0.0015	-0.458375	0.09925	-0.27125	-0.371125	0.002
orf19.2054	FGR15	1												0.16	-0.163125	0.089625	-0.226875	-0.019375	0.0335	-0.0825	0.535	0.11725	0.12425	0.046
orf19.2055	NPL6													-0.49	0.239	0.022	-0.053	0.054375	0.2155	-0.46975	0.537125	-0.0835	-0.106625	0.0725
orf19.2057	orf19.2057													0.07	0.09625	0.095125	-0.08225	0.008875	-0.224	0.33175	0.674375	-0.13525	-0.3225	-0.1675
orf19.2059	orf19.2059				0.699							1.543		-0.78	-0.08925	0.077875	-0.3325	0.226	-0.153	-0.146625	0.726625	0.38425	0.194375	-0.0515
orf19.206	orf19.206						1.915	0.993						-0.1	-0.150375	-0.044625	-0.077625	-0.1365	0.2705	-0.06625	0.370625	0.029375	-0.045375	-0.166
orf19.2060	SOD5				0.699							1.543		-0.62	-0.2795	-0.099375	-0.036875	-0.482	0.082	0.20925	0.32025	0.028125	-0.249375	-0.0485
orf19.2061	orf19.2061													-1	-0.02475	0.284375	0.422375	0.01	0.6665	0.41875	0.791	0.473	0.35725	-0.4855
orf19.2062	SOD4													3.92	2.033	-0.067	0.1665	-0.1255	0.79	-1.4535	-0.773	0.33375	0.0595	0.054
orf19.2063	orf19.2063						0.661							-1.74	-0.10175	0.15425	0.019	-0.0325	-0.132	-0.393625	0.394625	0.100625	0.444	-0.225
orf19.2064	orf19.2064	1												-0.28	0.45	0.135	0.331	0.06625	0.006	-0.462	0.60525	0.31825	0.21375	-0.11
orf19.2065	orf19.2065													-0.17	-0.265625	-0.05225	-0.190625	-0.1015	-0.0075	-0.19425	0.0705	-0.5665	-0.65025	-0.0635
orf19.2066	orf19.2066													-0.31	-0.205125	-0.03825	-0.175	-0.151375	-0.291	-0.2505	0.503125	0.12925	0.081375	0.1195
orf19.2066.1	ATP18													0.35	-0.0265	-0.12	-0.194	0.02725	0.045	-0.469	0.43	0.52575	0.585	-0.22
orf19.2067	orf19.2067													-0.87	-0.217625	0.06375	-0.223375	-0.238625	-0.1585	-0.037625	0.304875	-0.26575	-0.299375	-0.003
orf19.2068	orf19.2068													-0.11	0.033375	-0.09575	-0.174	0.0425	0.147	-0.310125	0.336	0.04125	0.016375	0.1405
orf19.2069	SMF3													-0.15	0.093125	-0.088875	0.12025	0.048625	0.0585	-0.092	0.58075	0.329375	0.292375	0.0325
orf19.207	PGA55													0.7	0.025	-0.198625	0.413375	-0.1185	0.059	-0.03625	0.357	0.095375	-0.00125	-0.1265
orf19.2070	orf19.2070													-0.26	-0.14425	-0.0985	-0.036875	-0.146	-0.038	-0.152375	0.544875	0.3405	0.369	0.024
orf19.2071	orf19.2071													-0.53	-0.5245	-0.177	-0.0355	0.02625	0.133	0.1205	0.392	0.344	0.1535	0.163
orf19.2072	orf19.2072													-0.89	-0.71675	-0.057	0.14325	-0.22425	-0.111	0.20375	0.27	0.004	-0.099	0.337
orf19.2073	orf19.2073													-0.73	-0.32675	-0.056625	0.016125	-0.13225	0.071	0.252125	0.48375	-0.465125	-0.350375	0.047
orf19.2074	orf19.2074													-1.01	-0.49325	-0.037	-0.2345	-0.27475	0.018	1.31575	0.01475	-0.868	-0.987	-0.101
orf19.2075	DFG5													-0.12	-0.041625	0.03075	0.08175	-0.065	0.1925	0.098125	0.42825	-0.252	-0.219375	0.277
orf19.2076	orf19.2076													0.39	0.6565	0.28075	0.147625	-0.174875	0.253	0.1225	0.005	0.4225	0.2005	-0.199
orf19.2077	ZCF9	1												0.24	-0.168625	0.031375	-0.233125	-0.3215	-0.0655	0.82025	0.112	-0.428375	-0.380875	0.0285
orf19.2078	orf19.2078													-0.09	0.319125	-0.083125	0.197875	0.082875	0.228	-0.28525	0.482	0.141875	0.084875	0.1805
orf19.2079	PHHB													0.5	0.320125	-0.0015	0.218375	0.039625	-0.0305	-0.11	0.49325	0.357625	0.215375	0.268
orf19.2081	POM152													0.22	-0.06575	-0.053375	0.017375	-0.0755	-0.1025	0.05525	0.575625	0.043375	0.139375	0.0755
orf19.2082	SAP30													-0.29	-0.29025	-0.249	0.03225	-0.393875	0.075	0.45225	0.63575	0.1435	0.236	0.142
orf19.2084	CDH1													-0.49	-0.092	-1.38778e-17	0.21525	-0.00475	0.026	-0.04975	0.60525	0.2825	0.21325	0.058
orf19.2087	SAS2													-0.01	0.2455	0.20475	0.06	0.247875	-0.183	-0.27725	0.497875	0.21725	0.24125	0.0035
orf19.2088	orf19.2088	1												-0.48	-0.2905	0.318125	-0.155125	0.10425	0.3235	-0.485875	0.692	0.23425	0.23025	0.096
orf19.2089	orf19.2089													-0.7	-0.123	0.03525	0.022125	-0.137375	-0.0265	-0.09925	0.388875	-0.027	0.002875	0.0505
orf19.209	DFG10													0.8	0.4515	0.041125	0.488625	-0.115375	-0.0345	-0.34875	0.284	0.129625	-0.007	0.133
orf19.2090	orf19.2090													-0.17	-0.383375	-0.058375	-0.18475	-0.080875	-0.145	0.22625	0.438625	-0.369375	-0.119	0.0945
orf19.2091	orf19.2091													0.24	0.01125	-0.056375	-0.208	0.065125	-0.1	-0.44225	0.481875	0.18775	0.049125	0.044
orf19.2092	orf19.2092													-1.21	-0.36	0.003375	0.0035	0.09725	-0.309	0.330625	0.778125	0.1285	0.047125	-0.4975
orf19.2093	RFA1													-0.16	0.02725	0.05325	0.141	0.11325	0.013	0.16	0.46925	-0.2645	0.03475	-0.01
orf19.2094	PDR6													-0.6	0.17875	0.057875	0.143625	0.043125	-0.084	0.133625	0.5185	0.15125	0.266125	0.054
orf19.2095	orf19.2095													-0.14	0.016625	0.006625	0.073625	0.048875	-0.3925	-0.418	0.447375	0.414	0.329375	0.2335
orf19.2097	orf19.2097													-0.33	-0.169625	0.18375	0.067625	0.0935	-0.3175	0.251	0.541625	0.192125	0.14975	-0.176
orf19.2098	ARO8													-0.8	-0.2035	-0.103125	-0.1605	-0.0765	-0.233	-0.099625	0.25175	0.013	-0.285375	-0.8375
orf19.2099	HIR1													-0.4	0.12475	0.10575	0.437875	0.0115	-0.0165	-0.1975	0.41875	0.31975	0.166125	0.1045
orf19.21	orf19.21													-0.62	-0.385625	0.06225	-0.202875	0.0075	-0.199	0.001875	0.238	-0.470375	-0.353625	-0.23
orf19.210	orf19.210													0.57	-0.153	0.06	-0.10675	-0.26525	-1.0865	-0.276875	0.55525	0.527125	0.48675	0.0855
orf19.2101	orf19.2101													-0.03	0.015875	-0.181625	0.095625	-0.066625	-0.002	-0.22	0.362625	0.11475	0.19875	0.146
orf19.2102	CKB1													-0.54	-0.436875	0.046375	-0.1345	0.07025	0.0655	0.177125	0.622375	-0.275625	-0.24775	-0.053
orf19.2103	orf19.2103													-1.7	-1.02725	-0.224	-0.4465	-0.208	-0.162	0.52775	0.010375	-0.4105	-0.53775	0.004
orf19.2104	orf19.2104													-0.75	-0.402375	0.099875	-0.107625	-0.04225	-0.041	-0.285	0.35575	0.04275	0.1585	-0.229
orf19.2105	orf19.2105	1												-0.77	-0.117125	0.104375	0.13525	0.07125	-0.3995	0.085625	0.6265	-0.024375	0.06125	0.0225
orf19.2106	orf19.2106													-0.65	0.143	-0.08875	0.080125	-0.150375	-0.028	-0.0255	0.1575	-0.0265	-0.126125	0.0155
orf19.2107	MUQ1													0.29	0.43825	-0.1195	0.36275	-0.131875	-0.0725	-0.269875	0.39925	0.057375	-0.149	-0.0755
orf19.2107.1	STF2													-2.32	-0.20825	-0.015625	-0.618125	-0.15925	0.5335	-0.302375	0.43675	0.9595	0.390375	-0.5465
orf19.2108	SOD6													-4.94	-0.07275	0.072	-0.0855	0.0365	-0.011	0.267	0.21325	-0.24325	-0.2555	-0.039
orf19.211	orf19.211	1												-0.87	0.053125	0.357125	0.361875	-0.350375	0.4255	-0.111125	0.424	-0.036875	-0.094625	0.1515
orf19.2110	orf19.2110													-0.15	-0.1385	-0.096125	0.078875	-0.07575	-0.0845	-0.1035	0.488875	0.107625	0.052	0.0775
orf19.2111	orf19.2111													-0.25	0.424125	0.179375	-0.27025	-0.05375	0.036	-0.420375	0.31725	0.124	0.12525	-0.041
orf19.2111.2	RPL38													-0.29	0.675	0.37	-0.5145	0.24075	-0.205	-1.463	0.402	0.6945	0.5075	-0.765
orf19.2112	orf19.2112													0.09	0.19925	0.2305	-0.13275	0.062875	-0.1015	-0.392625	0.247625	-0.15525	0.018125	-0.2055
orf19.2113	orf19.2113													0	0.423125	0.135125	0.1935	0.067375	0.067	-0.5575	0.3085	0.405	0.326125	-0.06
orf19.2114	orf19.2114													0.36	0.393875	-0.008	0.11475	-0.13475	0.2545	-0.13	-0.253625	-0.259625	-0.050125	0.0585
orf19.2115	orf19.2115													-0.77	-0.224875	0.048	-0.142375	-0.039	-0.253	0.04875	0.35975	-0.120375	-0.128875	0.0675
orf19.2116	NAT2													-0.03	0.02975	-0.02825	-0.07975	0.030625	0.099	-0.0175	0.188375	0.02775	-0.014125	-0.0985
orf19.2117	LEU5													0.23	0.052125	-0.026875	0.062625	-0.107625	-0.1195	-0.04575	0.0415	-0.0195	-0.072875	0.003
orf19.2119	NDT80	1												-0.52	-0.512125	0.063625	-0.206625	0.066125	-0.067	0.55175	0.2825	-0.1525	-0.028	0.38
orf19.212	VPS28													-0.99	-0.160125	0.158125	0.01475	0.181875	-0.2035	-0.2205	0.926375	0.394375	0.315625	0.0525
orf19.2124	orf19.2124													1.79	1.3675	0.059125	-0.10975	-0.000125	1.003	-0.607625	-0.547	-0.062875	-0.055375	0.493
orf19.2125	orf19.2125													1.79	2.01275	0.18425	0.30225	0.25525	0.375	-1.75125	-0.642125	0.496625	0.383875	0.229
orf19.2127	CST5													1.93	0.99375	0.1165	0.17525	-0.045625	0.167	-0.308375	-0.46625	-0.15075	-0.121125	0.1765
orf19.2128	orf19.2128													-0.33	0.141625	0.061	-0.11125	-0.008	-0.245	-0.0865	-0.416125	-0.029875	-0.17375	0.1345
orf19.2129	orf19.2129													-0.17	0.17825	0.06225	0.01225	-0.06075	-0.012	-0.05475	-0.31	-0.127	-0.14225	-0.012
orf19.213	orf19.213						0.824							0.01	-0.1405	0.1355	-0.14425	0.0975	0.017	0.0695	1.1235	-0.158	-0.14875	-0.144
orf19.2131	orf19.2131													-0.24	0.41975	0.0715	0.28	0.010625	-0.077	-0.04925	0.084375	0.22325	0.173375	-0.1145
orf19.2132	orf19.2132													0.43	0.51025	0.08625	-0.12	0.06175	0.242	-0.35675	-0.3395	0.055875	-0.091625	-0.122
orf19.2133	LIP4													4.24	1.01325	0.109	1.36288	0.02775	0.442	0.382	-0.262	0.1255	-0.18625	-0.1045
orf19.2135	TSM1													0.49	0.174375	-0.010375	0.258	-0.0925	0.036	0.122875	-0.084875	0.17475	0.132625	-0.157
orf19.2137	orf19.2137													-0.45	-0.2245	-0.0275	-0.32425	-0.0405	-0.307	0.985625	-0.1175	-0.605625	-0.51975	-0.406
orf19.2138	ILS1													-0.01	0.092625	-0.05075	-0.045625	-0.0115	-0.1995	-0.1265	-0.154125	-0.26625	-0.27825	0.0175
orf19.2143	orf19.2143													-0.4	-0.295375	0.04925	-0.143	-0.019375	-0.211	0.682375	-0.127625	-0.20225	-0.254625	-0.079
orf19.2146	HAT2													-0.32	-0.12	-0.098875	0.171625	-0.059875	0.2365	0.039875	-0.191375	-0.05625	-0.158625	0.0285
orf19.2149	orf19.2149													0.02	0.393625	-0.009625	0.140625	-0.013	0.094	0.5495	-0.145	-0.241125	-0.2285	-0.032
orf19.215	orf19.215											0.926		0.03	0.207	0.06575	-0.53175	0.02675	-0.277	-0.23125	0.701	0.111	0.05825	-0.258
orf19.2150	orf19.2150													0.08	0.05325	-0.054625	-0.052625	-0.061125	-0.0265	-0.186	-0.183	-0.13825	-0.076	-0.158
orf19.2151	NAG6													0.1	0.353	-0.05225	0.274	-0.027625	0.2035	-0.31725	-0.20075	0.480125	0.201125	0.1485
orf19.2154	HXK1													1.96	0.706375	-0.061875	-0.02475	0.005	-0.035	-0.147375	-0.204	-0.00225	0.64325	0.3535
orf19.2156	NAG1													4.75	2.69287	0.057	-0.037	-0.129125	0.1795	-2.62662	0.263625	0.46775	1.66325	0.5935
orf19.2157	DAC1													3.88	1.391	0.205	-0.09225	-0.183	0.183	-1.4535	0.797	0.4515	1.76075	0.754
orf19.2158	NAG3													-1.05	-0.128625	-0.080375	-0.2575	-0.017625	0.762	-0.425125	0.5485	0.378125	0.4595	0.45
orf19.216	orf19.216											0.926		0.32	-0.0925	0.077625	-0.04925	-0.023	-0.146	0.313875	0.284	-0.242375	-0.175	-0.1545
orf19.216.1	orf19.216.1													0.07	N/A	N/A	N/A	N/A	N/A	N/A	N/A	N/A	N/A	N/A
orf19.2160	NAG4													1.8	0.33025	-0.049625	-0.077875	0.23175	0.058	-0.37275	0.2735	-0.1765	0.37725	0.516
orf19.2163	orf19.2163													0.01	0.23575	-0.00225	0.236875	-0.01675	0.337	0.231875	-0.073875	-0.047625	-0.048	0.076
orf19.2164.1	MFA1													-0.58	-0.12625	0.03025	0.2225	0.13375	0.37	0.12975	0.60975	0.349	0.31875	-0.648
orf19.2165	orf19.2165													-2.01	-0.576375	0.067125	-0.208125	0.163125	0.045	0.410125	0.868625	0.30425	0.3305	0.1235
orf19.2166	VMA5													0.09	0.15425	-0.02075	0.35775	0.13575	0.134	0.091	0.52025	-0.00325	-0.08275	0.073
orf19.2167	orf19.2167													-0.57	-0.574375	0.297125	-0.670625	0.0215	-0.1955	-0.2145	0.268375	-0.48575	-0.45	-0.107
orf19.2168	orf19.2168													1.42	0.117375	-0.1005	-0.18925	-0.24675	0.186	-0.2835	0.0115	-0.322	-0.42925	-0.0525
orf19.2168.3	orf19.2168.3													0.05	0.201	-0.122375	-0.035125	0.06425	-0.0345	-0.616375	0.831125	0.317625	0.576625	0.2395
orf19.2169	orf19.2169				0.83		1.109			0.6		1.852		-1.82	-0.186875	-0.136125	0.00875	-0.068875	-0.162	0.551625	0.150125	-0.067625	0.486	0.033
orf19.217	orf19.217	1					1.007	1.517		0.817			5.18	-0.72	-0.0875	0.1145	0.1475	0.116	0.015	0.51925	0.39475	-0.17	0.098	0.436
orf19.2170	PHM7				0.83		1.109			0.6		1.852		-0.56	0.37675	-1.35375	0.406625	0.01125	-1.4945	0.86325	-0.590625	-0.57275	0.135125	-0.31
orf19.2172	ARA1													-1.24	-0.295125	-0.020375	0.005	-0.052375	0.078	1.12525	0.312125	0.029625	0.3285	-0.151
orf19.2173	MAF1													-1.45	-0.2575	-0.15875	0.06725	0.00525	0.248	0.647	0.1855	-0.13275	0.134	0.016
orf19.2174	RAD57													-0.61	-0.135625	0.376125	-0.07575	-0.006875	0.488	0.677125	0.179125	-0.1005	0.020375	-0.261
orf19.2175	orf19.2175													-1.3	-1.12562	-0.188875	-1.52025	-0.025625	-0.5495	0.101125	0.216	-0.19775	0.028125	-0.195
orf19.2176	IFM3													-0.21	-0.29425	0.0905	-0.403	-0.2435	-0.17	-0.245	0.417	-0.0485	0.02025	0.155
orf19.2177	orf19.2177													-1.19	-0.747625	0.217	-0.411	0.10225	-0.4285	0.213	0.81925	0.315	0.466875	-0.2055
orf19.2178	MRS4													-0.24	-0.380375	-0.073625	-0.289875	-0.032375	-0.1265	0.397875	0.633875	0.106875	0.045625	0.036
orf19.2178.1	orf19.2178.1													0.55	N/A	N/A	N/A	N/A	N/A	N/A	N/A	N/A	N/A	N/A
orf19.2179	SIT1													-0.95	-0.259625	0.131625	-1.17338	-0.004375	0.0415	1.091	0.9815	-0.174125	0.011	-0.6915
orf19.2179.2	RPS10													0.11	0.228	0.0325	-0.1725	-0.053	0.059	-0.1105	0.6335	0.0405	-0.125	0.078
orf19.218	BUD20						2.037	2.567		1.915	0.901	1.013	12.97	-2.58	-0.350875	-0.05225	0.44825	-0.183	-0.112	0.30275	0.24775	0.219	0.143875	-0.3235
orf19.2180	orf19.2180													0.44	-0.086375	-0.062375	0.278	0.071875	-0.0565	-0.037875	0.573	0.167375	0.027375	0.213
orf19.2181	orf19.2181													-0.39	-0.809	-0.552375	-0.71825	-0.362875	-0.3205	0.943875	-0.30375	-1.34512	-0.695125	0.0065
orf19.2182	BLM3													1.28	0.2165	-0.012875	0.031375	0.017875	-0.1075	-0.25725	0.84325	0.214625	0.37925	0.072
orf19.2183	KRE30													-0.23	-0.17575	0.01175	-0.01875	0.0235	-0.1135	-0.177125	0.507	-0.180875	-0.0695	0.1735
orf19.2184	orf19.2184													0.82	-0.015625	-0.230375	0.15325	0.02925	0.1985	0.3	0.211125	0.113625	-0.146	0.0315
orf19.2185	NSA1													-0.8	-0.313	0.054	-0.32775	-0.12125	-0.183	-0.146875	0.455375	-0.205625	-0.18775	-0.0915
orf19.2186	SEH1													-0.21	0.1185	0.055375	0.147	0.04725	-0.028	-0.136625	0.23525	0.03475	0.0745	0.0545
orf19.2187	ALG7													0.03	0.399875	-0.004625	0.30825	0.082125	0.376	-0.158	0.4565	0.08925	0.021125	0.13
orf19.2190	VRP1													-0.39	-0.326875	0.046875	-0.062	0.02725	-0.009	-0.04275	0.124125	0.0435	-0.13125	0.0725
orf19.2191	orf19.2191													-0.49	-0.336875	-0.121125	-0.308875	-0.182	-0.1805	0.015	0.4695	-0.0895	0.01525	0.0525
orf19.2191.1	orf19.2191.1													-0.48	N/A	N/A	N/A	N/A	N/A	N/A	N/A	N/A	N/A	N/A
orf19.2192	GDH2						0.792							0.86	0.85375	-0.02375	0.17375	-0.08375	0.429	-0.85325	0.141875	1.38987	0.821	0.34
orf19.2193	PRS5													-0.39	-0.288625	-0.059375	-0.15325	0.02525	-0.2475	-0.08625	0.517875	-0.130125	-0.121375	0.1095
orf19.2194	orf19.2194													-0.03	0.031	-0.019125	0.173375	0.0105	-0.035	-0.274125	0.334625	0.36125	0.2895	0.133
orf19.2195	orf19.2195													-0.23	-0.812375	0.1715	0.076875	-0.348125	0.066	0.36575	0.29725	-0.048125	-0.27825	0.4765
orf19.2196	orf19.2196													-0.82	-0.1335	-0.026875	-0.294625	-0.0425	-0.225	-0.419875	0.41725	0.255625	0.1115	-0.349
orf19.2197	orf19.2197													-0.33	-1.29638	-0.543	-0.6285	-0.641125	-0.3205	1.30075	-0.225375	-1.17712	-1.215	0.002
orf19.2198	FLC3													0.52	0.632125	0.036625	0.912875	0.054625	-0.2495	-0.04975	0.06775	0.09775	-0.134	0.1525
orf19.2199	PHO86													0.55	0.815	0.121625	0.319125	0.305875	0.1865	-0.328	0.2875	0.273625	0.1065	-0.0725
orf19.22	orf19.22													-0.98	-0.948625	-0.265375	-0.700125	-0.148375	0.5915	0.11975	0.432625	0.16975	-0.2225	0.5595
orf19.22.1	orf19.22.1													-4.36	N/A	N/A	N/A	N/A	N/A	N/A	N/A	N/A	N/A	N/A
orf19.220	PIR1						2.037	2.567		1.915	0.901	1.013	12.97	-1.11	-0.542375	0.240625	0.808625	0.1365	-0.3315	0.10075	0.7985	-0.178875	-0.004625	0.1285
orf19.2200	orf19.2200													-0.08	0.313875	-0.015125	0.080125	-0.07575	-0.033	-0.278625	0.2335	0.054375	0.070875	0.091
orf19.2201	orf19.2201													0.13	-0.1675	-0.0495	-0.38175	-0.0975	-0.026	-0.51675	0.52425	-0.249	-0.091	0.131
orf19.2202	orf19.2202													2.77	0.33875	-0.2125	0.1855	-0.1225	-0.03	0.549	0.20725	0.0105	0.3245	0.07
orf19.2203	orf19.2203													-0.48	0.384	-0.124875	0.083125	0.068	-0.046	0.017	0.1885	0.39725	0.40775	0.458
orf19.2203.1	orf19.2203.1													0.05	N/A	N/A	N/A	N/A	N/A	N/A	N/A	N/A	N/A	N/A
orf19.2204	orf19.2204													0.07	-0.0445	-0.054625	0.30025	-0.057875	-0.0255	0.141125	0.400875	0.07575	0.16275	-0.033
orf19.2204.2	RHO2													0.49	0.162	0.024875	0.193125	-0.086875	-0.1945	-0.18525	0.756	0.3065	0.169	0.196
orf19.2208	orf19.2208													0.14	-0.234375	-0.1815	-0.064125	0.000125	-0.0075	-0.183	0.509375	0.26375	0.223375	0.0385
orf19.2209	YVC1						1.995	0.853		0.61		1.04	4.38	1	0.507	-0.040125	0.542875	0.013125	0.305	0.914	1.10325	0.59775	0.846	0.4995
orf19.2210	orf19.2210						1.995	0.853		0.61		1.04	4.38	1.8	0.6945	-0.123	0.0145	-0.184	0.3655	-0.63875	0.544	0.743375	0.859	0.406
orf19.2211	orf19.2211													-0.19	-0.04	-0.16775	-0.47375	-0.307	0.193	-0.3165	0.53825	0.63225	0.74075	0.247
orf19.2212	orf19.2212													1.21	-0.702125	-0.16075	-0.28475	-0.0395	-0.183	-0.227875	0.52725	0.137125	0.109875	0.1335
orf19.2213	orf19.2213													-0.11	-0.04475	-0.03025	0.118625	-0.008375	0	-0.158625	0.516375	0.257125	0.271	0.0625
orf19.2214	orf19.2214													0.18	-0.207	-0.0485	-0.2595	0.01875	-0.085	-0.118375	0.47375	-0.110875	-0.17325	-0.025
orf19.2215	GLE1													-0.4	-0.275625	-0.08025	-0.09325	-0.074375	-0.0755	0.196875	0.321625	-0.111	-0.02725	0.0425
orf19.2216	PDS5													0.01	0.00075	-0.025	0.2905	0.02775	0.159	-0.1675	0.77475	0.3595	0.31175	0.021
orf19.2219	ORF298													-1.3	-0.438	-0.063375	-0.3555	-0.002125	-0.129	0.25025	0.368625	-0.161125	-0.107625	0.128
orf19.2220	orf19.2220													0.43	0.01	0.0305	-0.0295	-0.04375	0.136	0.03075	0.1335	-0.02975	-0.012	-0.379
orf19.2222	orf19.2222													-0.11	0.324625	0.0575	0.089625	0.42325	0.187	0.28625	0.027375	-0.2315	-0.368625	0.1145
orf19.2227	orf19.2227													-0.87	0.07425	-0.021	0.045625	-0.02575	0.1745	0.154	0.353625	-0.095375	-0.07425	-0.102
orf19.2228	orf19.2228													-0.17	0.030625	-0.025125	-0.021125	0.074375	0.081	-0.47975	0.63275	0.450375	0.253875	0.2895
orf19.2229	orf19.2229													-0.57	0.203625	0.13575	-0.002375	0.114875	0.01	0.253625	0.36025	-0.02975	-0.085	-0.2175
orf19.223	orf19.223													-0.92	-0.491	0.100875	-0.301	0.07775	0.096	0.1575	0.59825	0.022	0.151375	0.1575
orf19.2230	orf19.2230													-0.28	0.0145	-0.03925	0.046375	-0.0835	-0.021	-0.288125	0.479375	-0.12275	-0.13225	0.006
orf19.2231	orf19.2231						0.994							0.76	-0.26025	0.139625	-0.31975	0.2395	-0.309	-0.095	0.485875	-0.2305	-0.379	0.071
orf19.2232	RPL11													0.01	-0.1255	-0.1865	-0.4835	-0.0635	0.248	-0.287	0.3	0.286	0.5405	0.123
orf19.2233	PRE2													-0.05	0.025	-0.01875	0.053625	0.093875	-0.081	-0.252125	0.956875	0.14725	0.03675	-0.006
orf19.2236	FHL1	1												-0.06	-0.379375	-0.151375	-0.17325	-0.16725	0	-0.22525	0.39775	0.01875	0.158875	0.0305
orf19.2237	SPR1													-1.52	-0.83625	-0.324375	-0.426625	-0.108125	0.044	0.3685	-0.011875	-0.334375	-0.06475	-0.108
orf19.2237.1	orf19.2237.1													0.2	-0.122625	0.184125	-0.5415	0.182125	-0.252	-0.120125	0.12525	-0.526375	-0.366	-0.079
orf19.2238	LTE1													0.09	0.099375	-0.11725	0.2235	0.074875	0.3215	0.102625	0.435	0.381375	0.25275	0.1815
orf19.2241	PST1													-1.19	0.249	-0.031	0.0325	-0.237	0.039	1.286	0.498	0.63075	0.456	0.075
orf19.2242	PRB1													-0.91	-0.2455	0.0235	-0.035875	-0.070875	0.0345	-0.23925	0.673	0.26025	0.317625	-0.175
orf19.2244	orf19.2244													-1.62	-1.06888	0.115875	0.03175	0.1945	-1.14	0.549	1.9835	-0.132375	0.12675	-0.6935
orf19.2245	YPT72													-0.13	0.4145	-0.09575	0.1035	0.06125	0.195	-0.7045	0.423125	0.289625	0.39375	0.1485
orf19.2246	orf19.2246													0.59	0.501125	0.0875	0.100875	-0.153125	-0.1505	-0.4445	-0.141	-0.071125	-0.20225	-0.0615
orf19.2247	orf19.2247						1.973	0.74					4.31	4.93	2.58812	0.476	0.46275	0.16325	-0.0975	-0.977	-1.366	-1.1325	-0.90625	1.33
orf19.2248	ARE2													0.29	0.011625	0.03475	0.527375	-0.173	0.0135	0.302625	0.247875	-0.347375	-0.2965	-0.0225
orf19.2249	orf19.2249													0.49	0.414375	-0.049	-0.211375	0.035625	-0.054	-0.4375	0.160375	-0.023125	0.025375	0.023
orf19.225	orf19.225													-0.11	-0.204125	-0.109125	-0.1	-0.0835	-0.036	-0.138875	0.385375	0.006625	-0.109375	0.0345
orf19.2250	SPE3													0.67	0.820375	-0.036625	-0.184875	-0.103375	0.1205	-0.78275	-0.00875	-0.15025	-0.07975	0.1195
orf19.2251	AAH1													1.48	-0.192375	-0.2735	-0.67775	-0.22825	-0.436	-0.425	0.149875	-1.01225	-0.346	0.596
orf19.2252	orf19.2252													0.04	-0.7775	-0.146125	-0.4225	-0.533375	-0.213	0.014	0.040875	-0.490875	-0.2885	0.2065
orf19.2253	orf19.2253													4.21	4.89025	0.41525	0.50225	0.05975	0.485	-1.37525	0.207	0.7145	-0.0155	0.329
orf19.2256	orf19.2256													-0.51	-0.10275	0.316	-0.36725	0.03	-0.1325	-0.75325	0.127125	-0.107	-0.403375	-0.206
orf19.2257	orf19.2257													-0.25	0.292125	0.044125	0.073375	0.086	-0.099	-0.274	0.48125	0.07525	-0.048375	0.0595
orf19.2258	orf19.2258													-0.51	-0.337625	-0.101875	-0.2555	-0.129625	-0.3785	-0.0375	0.340625	-0.076375	0.180875	0.0295
orf19.2259	orf19.2259													-0.18	-0.246875	-0.279625	-0.501625	-0.597375	-0.0965	-0.509	0.631125	0.217875	0.2145	0.105
orf19.2260	orf19.2260	1												-0.16	-0.13875	0.06075	-0.231375	0.0475	-0.0305	-0.247375	0.468125	0.154375	0.27975	0.074
orf19.2261	orf19.2261													-0.02	-0.374625	-0.07625	-0.278125	-0.18075	-0.128	-0.515625	0.411125	0.037375	0.084	0.019
orf19.2262	orf19.2262													1.13	0.817375	-0.0975	0.224	-0.1705	-0.119	-0.46325	0.141625	0.31	0.0885	-0.162
orf19.2263	orf19.2263													-0.07	0.202375	-0.020375	-0.2475	0.09675	-0.132	-0.498125	0.60225	-0.030875	0.2235	-0.045
orf19.2264	OLE2													-0.39	-0.302125	-0.0115	-0.231375	-0.128375	-0.014	-0.31325	0.325	0.010875	0.01075	0.026
orf19.2265	orf19.2265													-0.07	0.040875	0.063375	0.125625	0.079	0.195	-0.092625	0.325125	0.065125	0.021875	-0.0725
orf19.2266	orf19.2266													-0.18	0.06225	0.027625	0.193625	0.05925	-0.219	-0.16125	0.343125	0.2155	0.129	0.0985
orf19.2267	RFA2													-0.28	-0.071	-0.020875	0.16625	-0.0275	0.1575	-0.078125	0.641375	0.454375	0.378625	-0.08
orf19.2268	RCK2													-0.18	0.231	0.260875	0.116	0.088	-0.041	0.16025	0.436875	0.062	-0.009375	0.0995
orf19.2269	orf19.2269													0.56	0.275125	-0.150125	0.21725	-0.07775	0.3105	-0.14325	0.485875	0.01925	0.08325	0.0505
orf19.227	COX7													0.31	-0.156375	0.04775	-0.19225	0.099375	0.0795	-0.142125	0.06275	0.13775	0.244375	0.1495
orf19.2270	SMF12													-0.26	0.1715	-0.0055	-0.006625	-0.031	0.0545	-0.21925	0.332625	0.25325	0.162875	0.1435
orf19.2272	AFT2	1										0.623		0.26	0.003375	-0.053125	-0.032875	-0.024375	-0.033	0.077375	0.39475	0.189125	-0.160125	0.1765
orf19.2274	orf19.2274											0.623		1.18	0.203375	0.119875	0.196125	0.113375	0.229	-0.21825	0.4955	0.047	0.20825	0.233
orf19.2275	orf19.2275													0.41	-0.148	0.10975	-0.433375	-0.00025	-0.4	-0.15725	0.581125	-0.299625	-0.200375	-0.185
orf19.2276	orf19.2276													-0.3	-0.098	0.01625	0.19	0.07275	-0.1125	-0.421	0.86725	0.5415	0.447625	0.138
orf19.2277	TPK2						0.757							-0.3	0.193	-0.0325	-0.10525	0.050125	0.1095	-0.214	0.571	0.630625	0.680125	0.0895
orf19.2278	orf19.2278						0.757							-0.19	-0.390375	0.017	-0.186125	0.004125	0.0655	-0.137625	0.902125	0.30125	0.248125	0.302
orf19.2280	ZCF10	1												0.3	-0.0375	0.155375	-0.017625	-0.023	0.1895	-0.0935	0.44025	0.281375	0.401875	0.1435
orf19.2281	orf19.2281													-0.1	-0.226125	-0.0495	-0.27625	-0.014375	-0.0065	-0.101125	0.291875	0.226375	0.203	-0.3
orf19.2282	orf19.2282													-0.09	-1.02262	-0.52525	-0.492125	-0.3985	0.2105	0.36175	0.201125	-0.2735	-0.157375	0.049
orf19.2283	DQD1													-0.69	-0.287625	-0.1345	-0.374375	-0.05875	-0.151	-0.268125	0.5755	-0.091625	-0.179625	-0.3765
orf19.2284	orf19.2284													-0.91	-0.691625	-0.126	-0.691875	-0.101125	-0.444	-0.000625	0.41575	-0.25275	-0.339125	-0.475
orf19.2285	orf19.2285													0.55	-0.38	-0.3015	-0.59825	-0.4135	-0.056	-0.03225	0.086	-0.56325	-0.4485	-0.112
orf19.2286	orf19.2286													-0.47	-0.196625	-0.09325	-0.12925	0.091625	-0.113	-0.3025	0.54375	-0.05125	0.014125	0.1025
orf19.2287	RPA12													-0.42	-0.399875	0.026625	-0.481375	-0.10925	-0.2815	-0.076	0.445875	-0.210125	0.08225	-0.1375
orf19.2288	CCT5													-0.07	0.0975	0.027125	0.098	0.167875	0.041	-0.1455	0.626	0.20175	0.146375	0.121
orf19.2289	ARP3													-0.01	0.238125	-0.04575	0.160375	0.039375	-0.076	-0.268875	0.379625	0.144625	0.0875	-0.04
orf19.229	orf19.229													-0.4	-0.276625	-0.041125	0.028125	-0.18925	-0.123	0.79125	-0.045	-0.150375	-0.26775	0.0755
orf19.2290	TOR1													0.28	-0.24075	-0.127	0.186	-0.000875	0.0925	1.19263	0.587375	-0.074	-0.306375	0.1425
orf19.2296	orf19.2296													-0.4	0.078125	0.188	0.6225	0.000375	0.3555	1.18487	0.030875	0.34325	0.159375	0.1075
orf19.2297	ARL3													-0.76	0.122	0.08625	-0.068	-0.058125	-0.0975	-0.277	-0.3495	-0.1525	-0.1395	-0.022
orf19.2298	WBP1													0.4	0.063625	-0.156	0.145875	0.00275	0.293	-0.0275	-0.10475	0.148125	0.17975	0.341
orf19.2299	orf19.2299													-0.98	-0.500375	-0.04775	-0.5155	-0.076625	-0.187	-0.266	0.222125	0.150625	0.337375	-0.022
orf19.23	RTA3													-5.55	-3.06625	-0.10575	-1.22175	-0.06675	-0.329	1.54525	2.11825	0.4125	0.731	0.553
orf19.230	orf19.230													0.48	-0.341625	0.11675	0.04925	0.13475	0.15	0.02175	0.27925	0.224125	0.124875	0.2115
orf19.2301	orf19.2301													-0.06	0.050625	0.14075	-0.052625	0.0725	0.1875	-0.19825	0.23525	0.004125	-0.027	-0.2605
orf19.2302	orf19.2302													0.77	1.01625	-0.170375	0.780125	-0.12575	0.17	-0.533625	-0.35425	0.293875	0.267	0.028
orf19.2303	FGR16													0.21	-0.025625	-0.01825	0.00475	-0.08375	-0.1935	0.274375	-0.3925	-0.131125	-0.2325	-0.016
orf19.2304	orf19.2304													0.49	0.241	0.058375	0.202625	0.1385	0.1755	-0.507625	-0.0515	0.35275	0.1935	0.315
orf19.2305	orf19.2305													0.11	-0.087125	0.11525	-0.34275	-0.294875	-0.031	-0.658	-0.33125	-0.140125	-0.264625	-0.2625
orf19.2306	orf19.2306													0.22	0.380875	-0.060125	0.1015	0.045875	-0.219	-0.694875	-0.18675	0.382375	0.30425	-0.0505
orf19.2307	orf19.2307													-0.21	-0.00425	-0.096125	-0.007375	-0.000375	-0.004	-0.27075	-0.033875	0.288375	0.309375	0.2005
orf19.2308	orf19.2308						1.048							0.14	-0.7805	-0.12675	-0.403375	-0.186875	0.1075	0.1645	0.187625	0.050875	0.100125	0.0365
orf19.2309	PET127													0.41	-0.298125	0.00225	-0.2025	0.040625	-0.174	0.017875	0.024	-0.146125	-0.030125	0.0875
orf19.2309.2	RPL2													-0.08	-0.129	-0.23775	-0.47025	-0.106	0.3055	0.13375	-0.383	-0.2015	-0.12675	-0.0695
orf19.231	APL2													0.15	0.25625	0.1505	0.32075	0.212	0.1195	0.26575	-0.066	0.173375	0.20025	-0.0015
orf19.2310	orf19.2310													-0.44	0.23325	0.1305	0.193125	0.28975	-0.1315	0.074375	-0.25925	0.09875	0.317375	0.1025
orf19.2310.1	RPL29													-0.04	0.720375	0.28175	-0.603375	0.077125	-0.0515	-1.112	-0.65525	0.368	0.33575	-0.494
orf19.2311	RPL82													0.59	-0.065625	-0.00475	0.00775	0.0385	-0.3485	-0.24825	-0.0975	-0.00975	-0.100875	-0.2875
orf19.2312	orf19.2312													0.2	-0.16425	-0.057	-0.022	-0.3345	-0.154	0.116	-0.1675	-0.033	0.164	-0.198
orf19.2313	orf19.2313													0.36	0.51525	0.072375	0.42275	-0.0635	-0.018	-0.5465	-0.333375	0.203125	-0.025875	0.144
orf19.2314	orf19.2314													-0.41	-0.17375	0.034875	-0.332	-0.040125	-0.302	-0.514125	-0.04075	-0.237375	-0.027375	0.1385
orf19.2315	orf19.2315	1												0.14	-0.111625	-0.087	-0.096125	0.07725	-0.03	-0.04975	0.04025	0.322875	0.14375	0.0985
orf19.2317	orf19.2317													2.2	-0.351125	-0.085375	-0.268875	-0.12875	0.258	0.0665	-0.182125	-0.115	-0.209625	0.3645
orf19.2318.1	orf19.2318.1													-0.06	0.073	-0.00175	0.117	0.113125	-0.242	-0.275125	-0.25475	-0.0035	0.023375	0.2495
orf19.2319	orf19.2319													-0.41	-0.623	0.104375	-0.42725	-0.078875	-0.1135	-0.289875	0.0995	-0.0255	0.01975	-0.068
orf19.232	orf19.232													0.03	-0.43475	0.148625	0.088625	0.030625	0.0345	0.212	0.166	0.061	0.034875	0.0085
orf19.2320	orf19.2320													-0.03	-0.342125	0.177625	-0.216125	-0.094625	-0.304	-0.27325	-0.099125	-0.127375	0.07925	-0.008
orf19.2322.3	ERP5													0.37	0.300625	-0.1095	0.163125	0.0505	0.2065	-0.440125	-0.029	0.549	0.529875	0.0795
orf19.2324	UBA4													-0.39	-0.364	-0.153125	-0.19075	-0.11725	-0.364	-0.1965	-0.252375	-0.187625	-0.028125	0.086
orf19.2325	orf19.2325													-0.57	-0.0885	0.05925	0.016125	-0.090125	-0.105	-0.15425	-0.08325	-0.0925	0.106	-0.0825
orf19.2326	orf19.2326													-0.57	-0.31675	-0.099625	0.02625	-0.11575	-0.1285	0.3085	0.00675	0.02025	0.013	-0.063
orf19.2328	orf19.2328													0.17	0.0355	-0.025	0.43275	0.20225	0.087	-0.145	-0.02575	0.20875	0.1475	0.119
orf19.2329.1	RPS17B													0.16	0.0335	-0.1315	-0.1705	0.0005	0.175	-0.0805	-0.3065	-0.0065	-0.0035	0.118
orf19.233.1	HRT1													0.45	0.004625	-0.089625	0.00725	0.14175	0.0375	-0.49825	0.15625	0.056375	0.21675	0.047
orf19.2330	orf19.2330													-0.34	-0.607625	-0.19575	-0.267625	-0.12325	-0.26	-0.117125	0.057125	-0.077625	0.230125	0.1355
orf19.2331	ADA2	1												0.18	-0.063875	0.068375	-0.096125	-0.067875	-0.2205	-0.449	0.066	-0.078625	0.04675	0.2485
orf19.2332	orf19.2332		0.935		1.095		1.284	0.885	1.504	0.89		1.641		1.13	-0.036375	0.015875	0.183875	0.07125	-0.356	0.150875	-0.050625	0.015375	0.251875	-0.159
orf19.2333	orf19.2333		0.935		1.095		1.284	0.885	1.504	0.89		1.641		1.16	0.6035	-0.134125	-0.086	-0.09625	0.0775	-0.75225	-0.671625	-0.835	-0.67275	-0.1085
orf19.2334	BIG1													-0.4	-0.10575	-0.0425	0.0905	0.212375	0.0675	-0.01175	-0.047375	-0.25325	-0.04025	0.242
orf19.2335	orf19.2335													-0.06	0.0545	0.037875	-0.0535	0.104375	-0.1165	-0.278375	-0.027125	0.011375	0.195375	0.0065
orf19.2336	orf19.2336													-1.18	-0.608875	0.043875	0.011625	-0.0085	-0.341	0.5605	-0.028625	-0.124625	0.1595	0.1675
orf19.2337	ALP1													-1.64	-0.98925	-0.132875	0.020625	0.044125	-0.059	0.894375	0.248125	-0.111875	-0.018625	-0.3105
orf19.234	PHA2													-0.1	-0.200625	-0.15975	-0.328625	-0.207125	-0.13	-0.33575	-0.24025	-0.101125	-0.14975	0.0305
orf19.2340	CDC48													0.15	-0.089625	0.033	0.110375	0.11825	-0.0915	-0.25675	0.4975	0.370875	0.190375	0.181
orf19.2341	HNT1													0.08	-0.054875	0.047625	-0.14225	-0.034625	-0.095	0.084125	-0.08875	0.204625	0.062125	-0.0765
orf19.2342	SFT2													-0.27	-0.009875	-0.014	0.09875	0.02025	0.017	0.184125	-0.142	-0.206375	-0.3805	0.043
orf19.2343	VPS23													-0.21	-0.17225	-0.028625	-0.038125	-0.03275	-0.045	0.00725	-0.08025	-0.05225	-0.047875	0.209
orf19.2343.1	orf19.2343.1													0.24	N/A	N/A	N/A	N/A	N/A	N/A	N/A	N/A	N/A	N/A
orf19.2344	ASR1													-1.36	0.33225	0.21575	0.135875	-0.06825	0.129	1.516	0.467125	0.386375	0.255	-0.4035
orf19.2346	orf19.2346													0.62	0.178125	-0.016875	-0.11575	-0.0675	0.1625	0.003875	-0.051625	-0.02825	-0.04425	0.016
orf19.2347	MNN2													0.09	0.2595	-0.05175	0.253625	0.046875	0.0015	-0.271	0.112	0.36375	0.261375	0.2985
orf19.2350	orf19.2350													-0.24	-0.3215	-0.06675	-0.44325	-0.03225	0.119	0.27125	-0.01975	0.161	0.161	0.347
orf19.2351	NIT3													-0.46	-0.61825	-0.2265	-0.37125	-0.239625	-0.0175	-0.171	0.0155	-0.091125	-0.07175	-0.2415
orf19.2352	orf19.2352													-0.03	0.24175	-0.0665	0.013375	0.171	-0.043	0.16225	-0.179375	-0.10575	-0.052375	0.055
orf19.2356	CRZ2	1	0.78	1.21	0.799		1.897	1.857	1.317	2.404	0.741	1.214	11.56	-0.93	-0.359875	-0.14725	-0.046625	-0.22625	-0.2055	0.276	-0.015125	-0.240125	-0.22075	0.343
orf19.236	RPL9B													0.25	0.0065	-0.1345	-0.14	0.01	0.093	-0.059	-0.126	0.27	0.208	0.118
orf19.2360	URA2					2.59								-0.78	-1.111	0.144875	-0.834125	0.08475	-0.2965	0.387	0.35625	-0.69425	-0.60575	0.217
orf19.2361	SPT10													-0.5	-0.77	0.3205	-0.380625	0.163125	-0.5045	1.69537	-0.0215	-1.04125	-0.96575	-0.2035
orf19.2362	orf19.2362													-0.43	-0.597	0.210625	-0.08625	0.078375	-0.1775	0.705875	-0.04675	-0.292625	-0.463	0.155
orf19.2363	orf19.2363													0.04	-0.35875	-0.121	-0.00775	-0.00175	-0.005	0.33	-0.116875	-0.62625	-0.577625	0.2255
orf19.2364	MIS11													-0.14	-0.1245	0.024875	0.374625	0.041375	0.1445	-0.312625	-0.181	0.083875	-0.22875	0.0645
orf19.2365	POL2													-0.16	-0.61425	-0.232125	-0.147875	-0.10925	0.1315	-0.00875	0.32925	0.500875	0.021875	0.2695
orf19.2366	orf19.2366								0.651					-2.08	-0.24675	1.0185	0.9515	-0.35825	-0.154	0.53525	1.28275	2.2005	0.248	-0.167
orf19.2367	orf19.2367													-0.84	-0.430375	0.476875	0.43575	0.056625	-0.494	0.2565	0.51675	0.677375	-0.342875	0.104
orf19.2368	orf19.2368													-0.88	-0.118	0.23875	0.09025	0.059625	-0.1145	-0.091375	0.18425	0.476625	-0.07325	-0.187
orf19.2369	orf19.2369													-0.17	0.128625	0.101625	0.064375	0.140625	0.09	-0.694875	0.089875	0.6225	0.41525	0.0585
orf19.2369.1	ATX1													-0.51	-0.349625	0.053375	0.001	-0.06075	0.2295	-0.3215	0.223375	0.126125	0.029125	-0.062
orf19.2370	DSL1													-0.31	-0.31225	-0.07975	-0.04575	-0.04325	0.3	-0.27	0.06125	0.4665	0.31725	0.144
orf19.2371	orf19.2371													-0.73	N/A	N/A	N/A	N/A	N/A	N/A	N/A	N/A	N/A	N/A
orf19.2372	orf19.2372													0.17	N/A	N/A	N/A	N/A	N/A	N/A	N/A	N/A	N/A	N/A
orf19.2376	orf19.2376													-0.23	0.065375	-0.564875	0.0605	0.237875	-0.1765	-0.471875	0.0745	-0.111	0.073875	-0.3655
orf19.2378	orf19.2378													0.18	-0.024375	0.057125	-0.010375	0.04125	-0.0335	-0.58375	-0.097875	0.0145	0.00375	0.0315
orf19.2379	NOT4													-0.12	-0.058125	0.1295	-0.0575	0.031625	0.06	-0.05875	-0.04125	0.088375	0.064875	-0.188
orf19.238	CCP1													1	0.5515	0.051875	-0.244625	0.226125	-0.3595	0.226625	0.48075	1.48137	0.778375	0.742
orf19.2381	orf19.2381													-0.26	0.406	-0.028875	0.1165	0.123375	0.0485	-0.3695	-0.182125	-0.062375	-0.077625	-0.0225
orf19.2382	orf19.2382													0.48	0.1915	-0.083125	-0.022125	0.02925	0.002	-0.296875	-0.0885	0.150625	0.070625	-0.1075
orf19.2383	YKU80													0.06	-0.066375	0.006375	0.116375	-0.135375	0.078	0.023375	-0.169625	-0.08525	-0.239125	-0.0785
orf19.2384	MTG1													0.3	-0.26275	-0.110125	-0.163125	0.016625	-0.139	-0.189375	-0.108	0.09225	0.1595	0.151
orf19.2385	KTI12													-0.44	-0.199125	0.040375	-0.3325	0.01675	-0.2765	-0.161375	-0.123375	-0.074625	0.1155	-0.0565
orf19.2386	orf19.2386													-0.48	-0.462125	0.27325	-0.504125	0.10425	-0.247	-0.354125	-0.25325	-0.33775	-0.3305	-0.227
orf19.2387	orf19.2387													0.4	0.03975	-0.07975	-0.278	-0.021125	0.057	-0.29275	-0.246	-0.05	-0.049125	-0.264
orf19.2389	orf19.2389													-0.34	0.1045	0.16425	-0.37225	0.046375	0.079	-0.784625	-0.228	-0.091625	-0.04175	-0.148
orf19.239	orf19.239													0.18	-0.221875	-0.028375	0.1975	0.236375	0.076	-0.18125	0.07175	0.1965	0.1465	0.2805
orf19.2391	orf19.2391													-0.76	-0.294	0.295	-0.355125	0.16325	0.1025	-0.637625	-0.060375	0.34425	0.272375	-0.438
orf19.2392	orf19.2392													-0.73	-0.194875	0.073875	-0.151625	0.052875	-0.159	0.6015	0.243625	-0.2	-0.216875	-0.035
orf19.2393	orf19.2393	1												-0.61	-0.477	-0.075125	-0.1065	-0.0625	-0.241	-0.2165	0.25025	0.276375	0.3265	0.1615
orf19.2394	orf19.2394						0.793							-0.88	-0.6495	-0.286	-0.388	-0.071	-0.025	0.366	0.15875	0.093	0.09425	-0.213
orf19.2395	IME2													-1.1	-0.593375	-0.231	-0.42225	-0.12625	0.496	0.51	0.038125	0.225125	0.269625	0.212
orf19.2396	IFR2													0.03	0.245625	0.061625	-0.115125	0.029625	0.6745	0.141125	0.022	0.6445	0.59	0.484
orf19.2397	orf19.2397													1.12	0.013625	-0.571	-0.577875	-0.029125	2.0825	0.575125	-0.199375	-0.144	-0.226125	-0.2955
orf19.2397.3	orf19.2397.3													-0.61	-0.23825	-0.112375	-0.046375	0.021875	0.3265	-0.054875	0.185	0.05775	-0.03825	0.122
orf19.2398	orf19.2398													-1.06	-0.31275	-0.22675	-0.484	-0.007875	0.1265	-0.338875	-0.0175	-0.128375	0.09725	-0.1395
orf19.2399	orf19.2399	1												-0.27	-0.253875	-0.00425	-0.406	-0.006125	0.022	-0.34825	-0.313625	-0.4885	-0.357875	0.0955
orf19.24	RTA2						2.063	1.362		1.028		1.152	7.68	-3.94	-2.24	0.02375	0.1475	-0.01675	-1.057	0.76025	1.7235	0.2775	0.19375	0.414
orf19.240	PAM17													-0.41	-0.293625	0.032875	-0.064125	0.18375	-0.027	0.539875	0.139125	0.028875	-0.1435	0.14
orf19.2400	orf19.2400													-0.55	-0.61275	-0.176125	-0.396625	-0.200375	-0.1945	-0.063125	0.11	-0.137375	-0.137125	-0.1625
orf19.2401	orf19.2401													0.14	-0.15375	-0.137125	-0.05	-0.04475	0.08	0.675875	-0.099	-0.42075	-0.18825	0.247
orf19.2402	SSU72													-0.39	0.108375	0.039625	-0.047625	0.072875	-0.01	-0.340875	0.0845	-0.090375	-0.045	0.0465
orf19.2404	orf19.2404													-0.13	-0.327	-0.1545	-0.23875	-0.10425	-0.215	-0.387125	-0.082875	0.1585	0.2385	0.2065
orf19.2406	orf19.2406													0.03	-0.036625	0.091	-0.035625	0.13475	0.026	-0.07325	0.134	0.186875	0.272875	0.214
orf19.2407	DPS1-1													0.04	0.101	-0.051625	-0.034125	-0.00025	-0.012	-0.203	-0.28275	0.1545	-0.01975	0.258
orf19.2408	orf19.2408													-0.73	-0.616875	0.062875	-0.209875	0.0355	-0.06	-0.141625	-0.007	-0.116875	0.010625	0.145
orf19.2410	SYS3													0.07	0.048875	0.22725	-0.349875	0.083625	-0.0495	-0.58825	-0.17375	0.149625	-0.10625	-0.1315
orf19.2411	SYN8													-0.71	-0.251125	0.173	0.024125	0.224375	0.153	-0.164125	0.084875	0.113625	0.102625	0.0535
orf19.2412	orf19.2412													0.07	0.219	0.056875	0.22625	0.034	0.1355	-0.220125	0.053375	0.01725	-0.209875	0.176
orf19.2414	orf19.2414													-0.44	-0.41275	-0.04975	-0.59825	-0.13325	-0.099	-0.6605	0.012625	0.132125	-0.0485	-0.06
orf19.2415	orf19.2415													0.37	0.192875	0.104625	-0.14475	0.098625	-0.1195	-0.4975	-0.170625	-0.045625	-0.0715	-0.1215
orf19.2416.1	MLC1													0.62	0.475875	0.085375	0.151625	0.02175	0.23	-0.568875	0.10225	0.632375	0.512375	0.302
orf19.2417	SMC5													0.07	0.097375	-0.03275	-0.041	-0.078125	-0.0935	-0.209	-0.067625	0.152125	0.204	0.2925
orf19.2418	orf19.2418													-0.25	0.029125	0.125	-0.1835	0.05075	-0.075	-0.497125	-0.171	0.087	0.15	0.193
orf19.2419	orf19.2419													-0.33	-0.04425	-0.15325	-0.2765	-0.243	-0.0325	-0.57325	-0.138625	0.366	0.29225	0.037
orf19.242	SAP8													-0.25	-0.40475	0.175	0.079125	-0.18525	-0.1475	0.256	0.187125	0.30075	0.145375	-0.071
orf19.242.2	orf19.242.2													0.18	0.28625	0.020375	-0.086375	0.072125	0.3345	0.223375	0.0865	0.210125	0.127375	0.1495
orf19.2422	ARC1													-0.09	-0.134375	-0.13375	-0.36875	-0.27375	-0.103	-0.318625	-0.297375	-0.108125	-0.478875	0.248
orf19.2423	ZCF11	1												-0.56	-0.31725	-0.105	-0.21525	-0.15375	0.064	-0.09075	-0.161	-0.1015	-0.07125	0.128
orf19.2425	HGT18													0.88	0.48675	0.0225	0.67375	0.0345	0.211	-0.2285	-0.09075	0.5245	0.472	0.237
orf19.2426	orf19.2426													-0.35	0.019625	-0.0435	0.574375	-0.00425	0.187	0.251375	-0.24525	0.2635	0.19825	0.47
orf19.2429	orf19.2429													1.62	-0.2335	-0.09425	-0.48625	-0.30775	0.109	0.31975	0.3155	-0.078	-0.13425	0.082
orf19.243	OXR1													-0.77	0.017625	-0.08525	-0.038125	-0.093625	0.162	-0.02625	0.1755	0.3725	0.332125	-0.1885
orf19.2430	orf19.2430													-0.71	0.03225	-0.015	-0.203	0.052	0.194	0.412	0.34025	0.19975	0.3365	0.433
orf19.2431	orf19.2431													2.42	-0.491625	0.177625	-0.43325	0.168375	0.23	0.9635	2.18087	1.84888	1.2845	0.1075
orf19.2432	HAC1	1					1.439						5.48	0.54	-0.503125	-0.01025	-0.163625	0.124375	0.5925	0.578875	0.690125	0.8305	0.489875	0.319
orf19.2433	orf19.2433													-1.06	-0.343	0.00925	-0.226625	0.007	0.069	-0.0905	-0.02225	-0.25625	-0.187	-0.071
orf19.2434	NPL4													-0.21	-0.309375	-0.02175	0.04475	0.115875	0.0455	-0.4375	0.335625	0.207625	0.152875	0.0335
orf19.2435	MSI3													0.07	-0.1875	-0.25425	-0.60575	-0.3075	-0.3275	-0.845125	-0.034375	0.266125	0.485875	0.162
orf19.2436	orf19.2436													0.2	0.073	-0.153125	0.2925	0.02275	-0.016	-0.102875	-0.09175	-0.0025	-0.042125	0.0395
orf19.2437	ARC35													0.01	-0.0355	0.149	0.28	0.1955	0.187	-0.700125	0.1725	0.4155	0.38775	0.0865
orf19.2438	orf19.2438													0.45	-0.067	0.008125	-0.239125	-0.0885	-0.095	-0.257625	-0.003	-0.00475	0.118875	-0.0315
orf19.2439	orf19.2439													0.32	0.256875	0.104125	-0.12	0.283125	-0.101	-0.500375	-0.326625	0.0315	-0.106875	0.32
orf19.2439.1	orf19.2439.1													0.46	0.202	-0.0015	-0.15	-0.0195	0.125	-0.16075	-0.22025	0.2935	0.319	-0.289
orf19.244	DCG1													0.62	0.179875	-0.07475	0.164125	-0.081	0.108	-0.052	-0.036375	0.107375	0.093375	-0.1465
orf19.2440	orf19.2440													0.12	-0.100375	-0.015875	-0.067875	-0.01625	0.0805	-0.190875	-0.072875	0.177625	0.308	0.0575
orf19.2442	orf19.2442													-0.52	-0.225625	0.204625	-0.112125	0.244875	0.0715	0.021	-0.3405	-0.196875	-0.17975	0.1575
orf19.2443	RGD1													-0.06	-0.00275	-0.126	-0.009875	0.037625	0.1955	-0.2715	-0.155	0.13575	0.216125	0.1545
orf19.2444	CHS7													0.24	-0.151375	-0.13625	-0.00475	-0.0025	0.046	-0.432	-0.11625	-0.46725	0.072	0.132
orf19.2445	orf19.2445													0.5	-0.809	-0.3755	-0.479125	-0.34675	0.02	-0.14175	0.02825	-0.0675	0.0135	0.03
orf19.2446	orf19.2446													-0.25	-0.575	-0.046875	-0.14525	0.016625	-0.027	-0.234	0.03925	-0.05925	-0.157125	-0.4685
orf19.2447	orf19.2447													0.19	0.3225	0.1335	0.16025	0.0145	0.167	-0.299125	-0.076375	-0.050375	-0.1035	0.176
orf19.2449	orf19.2449													1.4	0.260125	0.053625	0.038875	0.045375	-0.1285	-0.104	-0.29	-0.044125	-0.167625	-0.644
orf19.245	DDC1													0.18	-0.074875	0.178625	0.165	0.0635	-0.139	-0.269625	0.13775	0.10675	0.148625	-0.3335
orf19.2451	PGA45						1.339	0.992		0.662				1.59	0.36875	0.047875	0.50975	-0.028	-0.18	0.39975	-0.1345	-0.15575	-0.333125	0.1275
orf19.2452	orf19.2452						1.339	0.992		0.662				1.71	1.22025	-0.0485	0.94075	0.006	-0.16	-0.46925	-0.7155	-0.2245	-0.49375	0.057
orf19.2454	PHO87													1.08	0.5735	-0.2345	-0.200875	-0.027	-0.042	-0.6125	-0.566	-0.207875	-0.29575	0.022
orf19.2455	orf19.2455													-0.3	-0.074375	-0.060125	0.043375	-0.054	-0.175	0.257625	-0.06475	0.138375	0.101875	-0.206
orf19.2457	orf19.2457						1.268	1.62		0.782			4.29	6.18	3.21825	0.299	2.6355	-0.446	0.759	0.29325	-1.64475	-0.61725	-1.06925	0.31
orf19.2458	SIP5	1												-1.27	0.06075	0.044375	-0.30925	0.013375	0.155	-0.159875	-0.08325	0.437625	0.294125	-0.1375
orf19.2459	orf19.2459						2.234	2.213		1.597	0.973		7.78	1.84	0.94575	0.02225	1.42175	0.0065	0.609	0.802	-0.2655	0.66575	0.29075	0.455
orf19.246	orf19.246													-0.59	0.21675	-0.10125	0.055	-0.132	0.138	0.09	0.2925	0.1855	0.274	-0.126
orf19.2460	orf19.2460													7.74	5.9445	0.6405	0.9165	-0.00725	0.559	-1.05	-0.2815	1.17575	0.40875	0.663
orf19.2461	PRN4													1.67	1.449	0.153	0.257	-0.081125	-0.3835	-0.592125	-0.957375	0.1235	0.092	0.3665
orf19.2462	PRN3													0.15	-0.0085	-0.223125	-0.2495	-0.233375	-0.07	-0.389375	-0.209375	0.11125	0.11825	0.142
orf19.2463	PRN2													0.99	0.547375	-0.22475	0.00925	-0.181875	0.163	-0.266875	-0.3805	0.108625	0.306875	0.095
orf19.2465	POL32													-0.42	-0.155375	0.10275	-0.2005	-0.054375	-0.0325	-0.51425	-0.16725	0.06175	0.116625	-0.207
orf19.2467	PRN1								0.58					-1.53	-0.2415	0.176	0.038	-0.12625	-0.0345	0.14075	0.240875	0.286125	0.37675	-0.182
orf19.2468	orf19.2468													-0.83	-0.559625	0.034375	-0.194875	-0.21725	0.2465	0.05275	-0.184125	-0.207375	-0.151	-0.184
orf19.2469	RAD10													-0.57	-0.10775	-0.006125	-0.135625	-0.127	-0.191	-0.2615	-0.147	0.124	0.12375	-0.0535
orf19.247	orf19.247													-0.28	-0.395625	-0.00725	-0.1455	-0.11275	0.007	0.571125	0.186	0.127125	0.04225	-0.09
orf19.2471	GIM5													-0.08	0.2915	0.094875	-0.343375	0.05225	-0.032	-0.643625	-0.195	0.09925	-0.018375	-0.0845
orf19.2472	orf19.2472													-0.16	-0.09125	0.1745	-0.095625	0.079375	-0.101	-0.3165	0.267625	0.329875	0.294625	-0.0915
orf19.2472.1	orf19.2472.1													0.25	N/A	N/A	N/A	N/A	N/A	N/A	N/A	N/A	N/A	N/A
orf19.2473	orf19.2473													-0.28	0.072	-0.05925	0.088375	0.013375	0.098	-0.266	-0.00525	0.39725	0.394625	0.1765
orf19.2474	PRC3													0.69	0.387	0.11175	0.20175	0.14825	0.041	-0.40025	0.181	0.5225	0.532	0.032
orf19.2475	PGA26													3.03	2.04975	1.215	2.549	0.21325	0.882	-1.98575	0.5955	1.0665	0.9075	2.401
orf19.2476	orf19.2476	1												0.48	0.60225	0.1365	0.050625	0.08	0.047	-0.33925	-0.12175	0.283	0.206125	-0.0055
orf19.2478	orf19.2478													0.48	-0.204125	-0.119125	-0.047875	-0.061125	0.0135	-0.007875	0.192	-0.014625	0.1445	-0.1845
orf19.2478.1	orf19.2478.1													0.11	0.101	-0.22125	-0.37875	0.0855	0.3875	0.332	-0.412	-0.196	-0.14775	-0.2045
orf19.2479	UGA4													0.92	0.2125	0.18025	0.0385	-0.1055	-0.11	-0.17925	-0.033	0.1175	0.15425	0.432
orf19.248	APL5													-0.12	0.075125	0.295375	0.00625	0.106	-0.168	-0.68425	-0.06375	-0.143	0.042375	-0.2885
orf19.2480.1	AUT7													0.32	0.485875	0.19725	0.74275	0.16675	0.272	-0.116375	0.0635	0.0145	0.03375	0.117
orf19.2481	orf19.2481													0.09	0.213625	0.18525	0.390375	0.009	-0.164	0.06975	-0.019375	0.35125	0.3745	0.139
orf19.2483	RIM1													0.41	0.27175	-0.03075	0.476	-0.055	0.133	-0.392	0.0705	0.5645	0.5405	0.241
orf19.2484	orf19.2484													0.33	0.255625	-0.036375	0.2845	0.099875	0.0095	-0.169	-0.06225	0.253375	0.20025	0.0515
orf19.2485	orf19.2485													-0.4	-0.282	-0.07775	0.110375	0.011875	-0.0715	0.035125	0.071125	0.29725	0.224125	0.0985
orf19.2487	orf19.2487													-0.52	-0.278625	0.2505	-0.110625	0.18025	-0.2815	0.54825	-0.198	-0.3945	-0.384625	-0.029
orf19.2488	FAL1													-0.4	-0.471	0.066875	-0.183375	-0.044625	-0.1745	0.035625	0.1475	-0.22475	-0.083125	0.1
orf19.2489	orf19.2489													-0.34	-0.073125	0.035625	-0.13825	-0.02575	-0.0135	-0.093	-0.172125	-0.20225	-0.162	0.4935
orf19.2492	STE3													-0.58	-0.255	-0.259125	-0.05425	-0.01225	-0.0785	0.774125	0.155625	0.004375	-0.0585	-0.5455
orf19.2494	orf19.2494													0.3	-0.28075	-0.02125	-0.12025	0.026	-0.083	1.1355	-0.32175	-0.241	-0.336	0.053
orf19.2495	GSL1													0.1	-0.43575	-0.273875	-0.62125	-0.476875	-0.2345	0.162	-0.266625	-0.428375	-0.533625	-0.0645
orf19.2496	ATO2													-0.7	1.454	-0.091	1.526	-0.11925	0.518	-0.2695	-0.72425	-0.29175	-1.45425	0.32
orf19.2498	orf19.2498													-1.06	-0.180625	0.00875	0.00875	0.022	0.0445	0.146375	0.00425	-0.56625	-0.439625	0.0975
orf19.2499	orf19.2499													-0.61	-0.125625	-0.0715	-0.2115	0.06375	0.0135	0.012125	-0.1895	-0.386875	-0.42675	0.0365
orf19.25	orf19.25													-0.08	-0.2855	0.072125	-0.2325	0.018625	-0.4165	-0.148125	0.3705	-0.222125	-0.055	0.2985
orf19.250	SLC1						0.744							1.37	0.689875	0.022	0.08275	0.107125	0.191	-0.810625	-0.262125	-0.128375	-0.10175	0.089
orf19.2500	orf19.2500													-0.02	-0.11675	-0.072875	-0.24475	-0.026	-0.2145	-0.079	-0.149375	0.299875	0.151	-0.1055
orf19.2501	FLC1													0.62	0.146375	-0.226375	-0.4895	0.021375	0.035	0.024	0.014875	0.31875	0.06725	0.145
orf19.2503	orf19.2503													-0.41	-0.197875	0.119875	-0.310625	0.155875	-0.283	0.582125	-0.014625	0.031375	0.33575	-0.0525
orf19.2504	BMS1													-0.68	-0.632	0.0485	-0.28375	-0.0425	-0.244	0.0965	0.08325	-0.281	-0.14325	0.101
orf19.2505	orf19.2505													-0.48	0.1345	0.12125	0.126	0.27425	0.281	0.24025	0.1135	0.15625	0.26875	0.339
orf19.2506	orf19.2506													2.12	2.16025	0.21	0.7275	0.19575	0.286	-0.34925	-0.43225	0.10175	-0.22925	0.198
orf19.2507	ARP9													-0.51	-0.2595	-0.00825	0.148875	-0.166875	0.113	0.00275	0.070875	0.244	0.308375	-0.086
orf19.2508	PRM9													-1.68	-0.4635	0.116	-0.126375	-0.07675	-0.219	0.06525	0.025125	0.088625	0.273125	0.085
orf19.2509.1	orf19.2509.1													-1.31	N/A	N/A	N/A	N/A	N/A	N/A	N/A	N/A	N/A	N/A
orf19.251	orf19.251				1.323		0.811	0.664				2.32		2.52	0.89175	0.185	-0.1475	-0.018	-0.949	-0.367875	1.65387	-0.107375	1.2935	-1.4375
orf19.2510	orf19.2510													0.08	-0.16925	-0.09975	0.2025	0.023	-0.0905	-0.2925	0.294	0.378875	0.4	-0.062
orf19.2511.1	MRPL33													0.34	0.192375	0.2115	-0.533625	0.343375	-0.025	-0.57375	-0.274125	-0.232875	-0.341125	-0.0075
orf19.2511.2	orf19.2511.2													-0.12	N/A	N/A	N/A	N/A	N/A	N/A	N/A	N/A	N/A	N/A
orf19.2512	orf19.2512													-0.6	-0.129625	-0.0615	0.023375	-0.01575	0.068	-0.308375	0.135625	0.082875	-0.079125	0.0675
orf19.2513	orf19.2513													0.67	0.069375	-0.111875	0.133125	-0.00425	-0.0835	-0.343375	-0.043	0.180375	0.2045	0.295
orf19.2514	orf19.2514													-0.15	-0.11575	-0.1045	-0.010875	0.0105	-0.113	-0.107375	0.16875	0.31	0.192875	0.261
orf19.2515	orf19.2515													2.54	1.44162	0.164625	0.10025	-0.021	0.078	-0.46625	0.262	0.51225	0.287375	-0.216
orf19.2516	orf19.2516													0.37	0.4765	0.089375	0.336875	0.121875	0.151	-0.018	-0.121	-0.1155	-0.067375	-0.003
orf19.2517	orf19.2517													-0.45	-0.92	-0.3955	-0.37225	-0.20275	0.114	0.6935	-0.122	-0.6985	-0.6065	0.058
orf19.2518	orf19.2518													0.06	0.01675	-0.00675	0.15575	0.07175	-0.037	-0.051	-0.005375	-0.186	-0.147875	0.266
orf19.2519	orf19.2519													-0.55	-0.08275	0.1525	-0.0545	-0.015625	0.111	-0.007375	-0.097375	-0.17825	-0.017125	-0.136
orf19.252	orf19.252													0.55	0.3815	-0.12125	0.413	0.01775	-0.009	-0.44625	-0.416875	-0.087625	-0.202625	0.2195
orf19.2520	orf19.2520													0.04	-0.2895	0.10475	-0.54	0.10675	-0.104	-0.317	-0.07075	-0.263	-0.13875	-0.082
orf19.2521	orf19.2521													-0.07	0.084	0.196125	0.193375	0.252625	-0.288	-0.242125	0.085	0.112	0.207875	0.05
orf19.2524	MGE1													0.29	-0.410875	-0.154625	-0.370625	-0.040875	-0.1625	-0.30075	0.060875	-0.240625	-0.144875	-0.0125
orf19.2525	LYS12													-0.05	-0.29925	-0.181625	-0.2305	0.104375	-0.253	0.036	-0.322375	-0.3935	-0.168125	-0.4675
orf19.2527	orf19.2527													-0.6	-0.59675	-0.13425	-0.4585	-0.092875	-0.31	0.126625	0.1895	-0.071	0.152625	0.109
orf19.2528	orf19.2528	1												-0.59	-0.880625	-0.058	-0.313125	-0.115875	0.007	-0.002	0.050375	0.083625	0.128125	-0.0435
orf19.2529	orf19.2529													-0.24	-0.879625	-0.266625	-0.329625	-0.125375	-0.014	0.41	0.248	0.016125	-0.073	-0.5225
orf19.2529.1	orf19.2529.1													-1.88	N/A	N/A	N/A	N/A	N/A	N/A	N/A	N/A	N/A	N/A
orf19.2530	orf19.2530													-0.95	-0.9825	0.225625	-0.05025	-0.115875	-0.2245	1.39463	1.05475	0.776625	0.782	0.0075
orf19.2531	CSP37													-1.16	-1.289	0.285625	-0.003875	0.03775	-0.009	2.28675	2	1.27763	1.5015	-0.5165
orf19.2532	PRS													0.09	-0.0155	0.097	-0.273	-0.05675	-0.111	0.154	-0.02875	0.02075	0.0095	0.021
orf19.2533.1	orf19.2533.1													-0.12	0.056625	-0.0625	0.16575	0.052375	0.3075	-0.1105	-0.04525	-0.067625	0.015375	0.16
orf19.2534	PIN4													-0.12	-0.054	0.074	0.05375	0.01925	0.0955	0.249875	0.018	0.03175	-0.054125	0.0585
orf19.2537	orf19.2537													-1.23	-0.52675	0.049375	-0.2755	-0.3785	-0.131	0.557125	0.043125	-0.132125	0.055	0.1055
orf19.2538	PTC2													-0.05	-0.083875	0.04725	0.11025	0.017125	0.0305	0.551625	-0.0765	-0.321625	-0.3205	0.019
orf19.2539	orf19.2539													-0.57	-0.03425	0.111	0.05575	0.19	-0.01	0.34775	0.127	0.027	0.06075	-0.008
orf19.254	orf19.254													-0.75	-0.298125	0.14225	-1.21588	0.156	0.658	0.662125	0.03625	-0.144875	1.20325	-0.2285
orf19.2540	SAS3	1												-0.2	-0.41575	0.113875	-0.232	0.077875	0.0415	0.25875	-0.011375	-0.2675	-0.195875	-0.1765
orf19.2541	orf19.2541													-0.16	-0.2105	0.057625	-0.14675	0.11325	-0.3615	-0.07075	0.119875	0.169625	0.1495	0.1375
orf19.2542	orf19.2542													-0.57	-0.508125	0.169375	-0.33025	0.176875	-0.041	0.195875	-0.021875	-0.072	-0.321	-0.147
orf19.2544	orf19.2544													-0.01	-0.23675	-0.1	-0.2245	-0.06025	-0.171	-0.012	-0.13725	-0.20575	-0.209125	0.0545
orf19.2545	DOT6	1												0.15	-0.42	0.002	-0.224	0.006625	-0.1575	0.414	0.175875	-0.02825	-0.09725	0.0535
orf19.2546	TRP2													-0.23	-0.268125	-0.04975	-0.213875	-0.07375	-0.178	-0.1775	-0.253125	-0.303375	-0.20575	-0.179
orf19.2547	orf19.2547													0.67	-0.389875	-0.1545	-0.1745	-0.027125	-0.355	0.043125	0.036	0.2035	0.087	0.152
orf19.2549	SHP1													-0.15	0.326125	0.229625	-0.19575	0.21775	-0.043	-0.1365	0.025875	-0.1795	-0.35025	-0.1395
orf19.255	ZCF1	1					1.815			1.249				-1.29	-0.5005	0.054	-1.146	0.154125	1.005	2.35312	0.00075	-0.082375	1.2745	-0.0145
orf19.2551	MET6													0.05	-0.275	-0.2055	0.0875	-0.1055	0.513	-0.104	-0.7195	-0.088	-0.2625	-0.111
orf19.2552	orf19.2552													-0.77	-0.624	0.077125	-0.138	-0.360625	0.281	0.8675	-0.080375	-0.444625	-0.4475	-0.422
orf19.2553	orf19.2553													-1.54	N/A	N/A	N/A	N/A	N/A	N/A	N/A	N/A	N/A	N/A
orf19.2555	URA5													-0.05	-0.1495	-0.230875	-0.15275	-0.12025	-0.0895	-0.203875	-0.181	0.18775	0.198875	0.255
orf19.2557	SEC65													-0.17	0.014375	0.034125	-0.18125	0.04525	-0.146	-0.16675	-0.236625	-0.044125	-0.080625	0.1245
orf19.2558	orf19.2558													-0.04	-0.23225	0.0055	-0.08575	0.063	0.041	0.34675	-0.09625	-0.013	-0.027	0.039
orf19.2559	CDC4													0.34	0.003125	-0.165375	0.133125	0.073125	-0.0975	-0.17	-0.055	0.20075	0.077875	0.009
orf19.2560	CDC60													0.11	-0.251	0.0335	-0.09	0.0485	0.021	-0.047	-0.179	-0.0095	-0.0525	0.036
orf19.2563	orf19.2563													0.02	-0.113	0.08575	0.016375	-0.0675	-0.196	-0.0335	-0.05625	-0.121875	-0.156375	-0.016
orf19.2564	orf19.2564													-0.24	-0.511875	0.098	-0.514875	0.07225	-0.0595	0.76675	-0.35325	-0.745125	-0.73	-0.226
orf19.2565	orf19.2565													-0.04	-0.121875	0.101375	0.1285	-0.00825	0.1795	0.6985	-0.1985	-0.2255	-0.35775	0.179
orf19.2568	IFU5													-0.44	-0.203875	-0.00525	-0.129125	-0.16825	0.1365	0.337625	0.0925	-0.0675	-0.11625	0.0045
orf19.257	orf19.257													-0.85	-0.62975	0.0075	-0.632	-0.08075	0.526	1.1265	0.142	0.24525	1.2	-0.073
orf19.2570	MCI4													0.22	0.0405	0.043875	-0.223625	0.005375	-0.1025	-0.415625	0.063	0.295875	0.19475	0.0265
orf19.2571	SEC4						0.873							-0.1	-0.079625	-0.00975	0.262625	-0.016	0.065	0.02425	0.081125	0.161375	0.169375	0.1
orf19.2573	FRS1													0.03	0.2115	-0.117125	-0.122625	-0.04925	-0.0035	-0.4775	-0.262625	0.151875	0.05375	0.042
orf19.2574	orf19.2574													-0.72	-0.3035	0.205375	-0.544	-0.13975	-0.0305	0.0075	-0.22425	-0.17875	-0.082125	-0.1455
orf19.2575	orf19.2575													-0.65	-0.2965	-0.033375	-0.109125	-0.005625	-0.4225	-0.292125	-0.106375	-0.21175	-0.046125	0.0525
orf19.2579	orf19.2579													0.03	-0.05525	-0.005	0.053625	0.05875	-0.0235	-0.144125	0.1005	-0.03	0.098625	-0.113
orf19.258	orf19.258					2.94	1.815			1.249			12.58	-0.94	-0.019375	-0.074625	0.263625	-0.07875	-0.3125	0.069125	-0.15275	0.388375	0.589375	-0.116
orf19.2580	HST2													-0.35	-0.013625	0.11	0.038125	0.14975	-0.078	0.789625	0.071375	-0.304375	-0.23725	0.1135
orf19.2581	orf19.2581													-2.54	-0.690125	-0.0005	-0.21225	-0.014125	-0.2285	0.83925	-0.004875	-0.341375	-0.23075	-0.215
orf19.2582	orf19.2582													-0.45	-0.51925	0.077625	-0.011375	-0.011	-0.079	0.590625	0.076375	-0.192875	-0.1765	0.0755
orf19.2583	PTR2													-0.36	-0.710375	0.1385	-0.043125	-0.0225	-0.1005	0.4265	-0.079125	-0.019125	0.14225	-0.5035
orf19.2583.1	orf19.2583.1													0.3	-0.757625	-0.171	1.28238	-0.044	-0.135	0.508625	0.4395	0.533625	0.8255	-0.0795
orf19.2583.2	orf19.2583.2													0.29	-1.46687	-0.36925	0.5025	-0.3325	1.0715	0.66775	-0.07525	0.147	0.150875	0.465
orf19.2584	OPT9													-0.48	-1.24587	-0.257125	1.12275	-0.154125	1.102	0.654875	0.263125	0.297125	0.379875	-0.519
orf19.2585	orf19.2585													-2.13	-0.52675	-0.023	0.34025	0.011	0.235	0.52725	0.11975	0.134	0.2325	0.046
orf19.2587	HNM3													-0.44	-0.69475	-0.182	-0.231	-0.2615	0.327	0.3685	-0.18925	-0.164	-0.162	0.343
orf19.259	orf19.259	1												-0.28	-0.531125	0.32225	-0.211	0.064	-0.108	-0.023125	-0.078625	0.237	0.267375	-0.0725
orf19.2590	orf19.2590													0.56	0.262	-0.314	-0.405875	-0.3715	1.012	-0.14925	-0.43025	-0.6665	-0.79675	-0.77
orf19.2591	orf19.2591													1.78	0.912125	-0.31275	-0.38775	-0.104875	0.5285	-0.588	-0.808	-0.82075	-0.717875	-0.876
orf19.2593	BIO2													0.55	0.73425	0.221125	0.30775	-0.035625	0.997	0.271625	-0.431875	-0.322	-0.33825	-0.811
orf19.2594	orf19.2594													-0.54	-0.24325	0.20075	-0.372875	0.078	-0.2425	-0.181125	-0.114375	-0.047125	0.03725	0.0475
orf19.2597	MRS2													0.08	-0.12975	0.01425	0.065	0.018	-0.125	0.024875	0.118375	-0.017125	0.03875	-0.116
orf19.2598	VMA4													0.3	0.363	-0.08725	0.129	0.12	0.105	-0.46925	-0.08875	0.41075	0.4155	0.139
orf19.2599	CRC1													0.26	0.610125	0.0165	0.32075	0.003125	0.6315	-0.299125	-0.464	0.1185	-0.046	0.269
orf19.26	orf19.26													-0.35	0.128375	-0.230125	0.021	0.004125	0.0855	-0.076125	0.013	-0.232	-0.60675	0.118
orf19.260	SLD1													0.01	0.287625	-0.01225	0.118125	0.08125	0.041	-0.75225	0.0475	0.6435	0.485	0.1635
orf19.2600	SPC98													0.02	-0.168125	-0.028125	0.223375	-0.000375	0.049	-0.116625	0.17025	0.38125	0.265	0.205
orf19.2601	HEM1													-0.12	-0.294125	-0.133	-0.218375	-0.01625	0.074	-0.0885	0.089625	0.157125	0.192125	0.1105
orf19.2602	OPT1						2.214	1.701		0.868			5.85	-5.34	-1.08587	-0.24325	1.17088	-0.236	1.513	0.87525	0.17375	0.28175	0.320875	-0.249
orf19.2604	orf19.2604													-0.22	-0.595125	-0.083125	-0.4365	-0.076875	-0.116	0.117875	-0.05475	-0.420875	-0.14775	-0.0365
orf19.2605	PRK1													-0.3	-0.07175	0.10875	-0.1255	-0.01525	-0.0805	0.162875	-0.1275	-0.08325	-0.0935	-0.028
orf19.2606	HDA1													-0.61	-0.136625	0.0325	-0.25225	0.079125	0.077	-0.073375	-0.107875	-0.118375	-0.113375	0.0935
orf19.2607	orf19.2607													-1.45	-0.487	-0.06725	-1.04888	-0.08175	-0.537	0.03925	-0.295	-0.246125	-0.401	-0.718
orf19.2608	ADH5													-0.24	0.3915	-0.046125	-0.027375	-0.159	0.441	-0.201625	-0.495375	-0.426	-0.493	-0.2685
orf19.2609	CET1													-0.27	-0.15275	-0.127375	-0.134625	-0.22	-0.071	-0.077625	-0.304875	-0.252125	-0.526375	0.068
orf19.261	orf19.261													0.1	-0.126625	-0.0425	0.06925	0.09975	0.0875	-0.097875	-0.04975	0.146625	0.095625	0.2755
orf19.2610	orf19.2610													0.18	0.293125	0.022125	0.138375	0.1045	-0.13	-0.252125	-0.183625	0.358375	0.012	-0.22
orf19.2611	MCM6													0.66	0.538375	-0.1495	0.55525	0.069	-0.005	-0.47075	-0.2815	0.2685	0.262875	-0.026
orf19.2612	orf19.2612	1												-0.18	-0.001125	-0.0075	-0.136625	-0.0395	-0.0245	0.199375	-0.099625	0.306625	0.221375	-0.022
orf19.2613	ECM4													0.05	0.376125	0.075125	-0.089625	0.132875	-0.5695	0.353125	-0.217	0.454	0.33175	-0.455
orf19.2614	RSR1													-0.3	0.90675	0.252125	0.207	0.1365	0.1785	-0.680125	-0.148	0.321375	0.364875	0.0105
orf19.2615	MDL1													-0.04	-0.079	-0.134625	-0.24075	0.006875	0.0895	-0.2595	0.050125	0.120375	0.05625	0.1375
orf19.2616	UGT51C1													-0.15	0.40575	-0.03875	0.0615	0.033125	-0.324	0.73725	-0.092125	-0.640125	-0.667	0.1285
orf19.2618	MET2													-1.34	-0.95225	-0.2525	-0.220625	0.018	-0.285	0.191125	0.162625	-0.175125	-0.180625	-0.6495
orf19.2619	PHO113													-0.44	0.17975	-0.2395	-0.041375	-0.2775	0.2235	-0.1745	-0.70275	-0.95475	-0.4815	0.2295
orf19.262	SMC3													0.12	0.1115	-0.15125	0.079625	0.1135	0.017	0.275125	-0.024875	0.209375	0.000875	0.1545
orf19.2620	orf19.2620													0.05	-0.172	0.249	0.068875	0.00875	0.2675	0.494125	0.28375	0.507625	0.557875	0.029
orf19.2621	orf19.2621													-0.18	-0.236375	0.117125	-0.313125	-0.15125	-0.008	-0.236	-0.025	0.122625	0.212375	-0.151
orf19.2622	YPT31													-0.11	0.10725	0.140125	0.091375	-0.001375	0.014	0.2375	-0.1585	-0.112375	-0.176125	-0.108
orf19.2623	ECM22	1					1.034	0.914						-0.45	-0.54125	-0.129	0.118625	-0.012875	-0.0535	0.21925	0.318125	0.7165	0.635125	0.345
orf19.2624	orf19.2624						1.034							-1.64	0.045	-0.256	0.123375	0.0145	0.001	0.255	0.2055	0.169	0.35725	0.446
orf19.2625	orf19.2625													-0.23	0.297	0.0105	0.328	0.186375	0.1905	0.285	0.05325	0.085875	0.245	0.3275
orf19.2629	USO1													0.22	0.270625	0.0085	-0.537	0.101625	0.0095	-0.156625	-0.095	-0.491625	-0.63425	-0.769
orf19.263.1	orf19.263.1													1.34	0.29575	0.012125	0.11075	-0.08	-0.1545	0.0655	-0.0605	-0.103	0.237625	0.083
orf19.2630	RAD59													0.05	-0.33325	-0.078625	-0.152	-0.08975	-0.0965	-0.021	-0.0535	0.04275	0.143375	-0.461
orf19.2631	orf19.2631													0.2	0.000875	0.0555	-0.120625	-0.081875	-0.1985	0.210375	-0.194	0.062375	0.18875	-0.503
orf19.2633	HGT14						0.72	0.665						0.98	0.78925	-0.134	0.783625	0.180625	0.0275	-0.065375	0.076875	0.90625	0.635375	-0.0305
orf19.2633.1	orf19.2633.1													-3.67	N/A	N/A	N/A	N/A	N/A	N/A	N/A	N/A	N/A	N/A
orf19.2637	orf19.2637													-0.4	-0.17125	-0.1245	0.21325	-0.08725	-0.107	0.043375	-0.12975	-0.224	-0.056375	-0.0875
orf19.2638	orf19.2638						2.504	3.352		1.876	1.265	2.631	8.02	3.15	1.05	-0.0295	0.278	-0.072	0.686	-0.05675	-0.135	0.027	-0.0015	1.329
orf19.2639	orf19.2639						2.504	3.352		1.876	1.265	2.631	8.02	0.37	-0.2605	-0.034125	-0.453625	0.048875	-0.0405	-0.194875	-0.16925	-0.263125	-0.291375	-0.1245
orf19.2639.1	orf19.2639.1													-0.26	0.33025	0.102125	-0.38475	0.000375	0.019	-0.698875	-0.092875	-0.046125	0.010875	-0.0925
orf19.264	orf19.264													-0.8	-0.332375	-0.02525	-0.28	0.29575	0.1485	0.629875	0.1615	0.003375	0.0245	-0.1725
orf19.2640	FUR1													-0.45	-0.243625	-0.0275	-0.246	0.06475	-0.2515	-0.41625	-0.314875	-0.0775	0.048	0.049
orf19.2641	ARP1													-0.16	-0.31775	-0.039625	-0.181125	-0.062	0.1195	-0.44	-0.1265	0.04325	0.1325	0.1895
orf19.2642	orf19.2642													-0.21	-0.201125	0.1595	0.146	0.185	0.1065	-0.218875	-0.21325	0.168125	0.173875	-0.056
orf19.2643	RPO26													-0.58	-0.473375	0.0445	-0.168375	0.008125	-0.075	0.17775	0.062375	-0.632125	-0.431875	0.112
orf19.2644	QCR2													0.45	0.039	-0.111	-0.013	0.0585	-0.15	0.09775	-0.0945	0.202	-0.0005	0.21
orf19.2645	orf19.2645													0.53	0.74225	0.101125	0.143375	0.1755	0.293	0.2275	-0.10375	-0.043125	0.04375	0.3485
orf19.2646	ZCF13	1												0.14	0.975625	-0.266125	-0.235625	-0.321	0.0685	-0.151	-0.229375	0.271	0.012625	0.3025
orf19.2647	ZCF14	1												-0.16	-0.1225	0.008625	0.21375	0.095375	-0.3625	-0.132875	-0.0345	0.0505	-0.1135	0.2595
orf19.2649	PCL1						0.682							1.36	-0.193125	-0.15625	-0.352875	0.1755	0.408	0.45575	0.491625	0.123125	0.312875	0.195
orf19.265	orf19.265													-1.37	0.170625	-0.06475	-0.01375	0.081	0.1865	0.25025	-0.29125	-0.004875	0.222875	-0.0675
orf19.2650	orf19.2650													-0.62	-0.658625	-0.0245	-0.02975	0.110625	-0.033	0.293	0.2125	-0.10825	-0.137125	-0.03
orf19.2650.1	orf19.2650.1													0.23	-0.229125	0.07975	-0.339	-0.018875	-0.013	0.204625	-0.189375	-0.663	-0.582375	-0.0545
orf19.2651	CAM1-1													-0.59	-0.112125	-0.127125	-0.076375	0.123375	-0.6795	0.208625	-0.11725	-0.69	-0.175625	-0.056
orf19.2652	TEF4						1.319	0.897				0.687	5.38	0.64	-0.2835	-0.01775	-0.11825	0.12025	-0.157	-0.148	0.0745	0.11025	-0.18425	0.211
orf19.2653	orf19.2653						1.319	0.897				0.687	5.38	-0.54	-0.392875	0.12125	0.259875	0.143375	0.152	-0.079125	0.65075	0.1395	0.246625	0.2375
orf19.2654	RMS1						1.871			0.686	0.662	0.87		-1.51	-1.00025	0.039875	-0.548375	-0.03225	-0.264	0.2865	0.922125	0.149625	0.127375	0.2585
orf19.2655	BUB3													-1.66	-1.0195	-0.297125	-0.026	-0.213375	0.116	0.218	0.735875	0.58275	0.6	0.103
orf19.2657	orf19.2657													0.29	0.239625	0.079125	0.252	-0.073875	0.174	-0.215	-0.1445	0.0665	-0.023625	-0.1585
orf19.2660	EAF3													-0.08	-0.428875	-0.08275	-0.352125	0.0105	0.1795	-0.208	0.559	0.41675	0.113125	-0.0255
orf19.2661	TLO34													0.95	0.081	0.014375	-0.1055	-0.008	0.365	0.15025	-0.495	-0.17675	-0.103125	-0.3515
orf19.2662	orf19.2662													-0.48	0.129125	-0.166625	0.113875	-0.121875	0.4895	-0.03075	-0.260125	-0.275625	-0.0835	-0.1025
orf19.2663	orf19.2663													0.1	-0.487375	-0.392375	-0.213	-0.166875	-0.1545	-0.0125	0.207875	0.11975	0.048875	0.109
orf19.2664	orf19.2664													-0.3	0.067875	-0.087875	-0.0755	0.099875	0.035	-0.209125	-0.11775	-0.074625	-0.02325	-0.2515
orf19.2665	MSN5													-0.39	-0.0835	0.016375	0.179375	-0.04975	-0.0345	0.37325	-0.082	-0.026875	-0.067375	-0.43
orf19.2667	RPF1													-0.48	-0.505375	0.05925	-0.259375	-0.11125	-0.13	0.149875	-0.03625	-0.1515	-0.145125	-0.526
orf19.2668	RHD2													0.26	-0.268875	0.303625	0.22525	0.11275	0.184	0.632	0.055875	-0.123625	-0.213625	-0.0185
orf19.2669	orf19.2669													0.22	-0.1905	0.30275	0.21325	0.11	0.119	0.908	0.13925	-0.24875	-0.21975	-0.168
orf19.267	orf19.267													-0.08	0.45575	0.258	0.0535	0.298625	0.0275	-0.1815	-0.220125	-0.014125	-0.022875	-0.1565
orf19.2670	orf19.2670													-0.31	0.28175	0.0215	0.159125	0.2765	0.189	-0.423625	-0.17025	-0.0735	0.144875	-0.529
orf19.2671	orf19.2671													-3.65	-1.1345	-0.0615	-0.6195	-0.1215	0.459	0.1715	0.2235	0.23125	0.2575	-0.672
orf19.2672	NCP1													0.82	0.909625	0.023125	0.269625	0.04375	0.0645	-0.231875	-0.58575	-0.28575	-0.242	-0.394
orf19.2673	orf19.2673													0.49	0.123375	0.06425	-0.00025	0.016375	-0.0425	-0.240125	-0.277	0.204125	-0.0255	-0.3865
orf19.2674	orf19.2674	1												-3.05	-0.660375	-0.365125	-0.341625	-0.115	-0.104	0.42625	-0.362875	-0.566875	-0.32325	-0.368
orf19.2675	orf19.2675													-0.06	-0.299875	-0.185625	-0.341125	-0.2475	-0.3715	-0.159375	-0.013125	-0.151375	-0.033125	-0.534
orf19.2676	orf19.2676													-0.56	-0.33675	0.07775	-0.1415	0.095	-0.157	-0.17625	0.0525	0.06925	0.206	-0.335
orf19.2677	orf19.2677													-0.01	0.1115	-0.056	0.1115	0.07075	0.0375	-0.043625	-0.0055	0.159	0.11325	-0.459
orf19.2678	BUB1													-0.36	0.312125	-0.007875	0.446125	0.098875	-0.0155	0.05825	-0.05375	0.257875	0.26175	-0.472
orf19.268	orf19.268													-1.08	-0.125	0.06975	-0.0265	0.063375	-0.07	-0.231875	-0.108125	-0.006625	0.023375	0.088
orf19.2680	orf19.2680													0.39	0.209125	0.02725	0.138375	-0.042625	0.075	-0.134875	-0.0775	0.294375	0.29375	-0.453
orf19.2681	RBT7													-1.29	-0.556	-0.22075	-0.215125	-0.469375	-0.065	0.4885	0.16675	0.3845	0.21525	-0.447
orf19.2682	orf19.2682													-0.48	-0.0035	-0.044875	0.068	0.064125	0.101	-0.112625	0.143625	0.10475	0.147625	-0.186
orf19.2684	orf19.2684													0.08	0.149875	0.307875	-0.480625	0.173125	0.005	-0.698125	-0.114625	0.083625	0.101375	-0.6715
orf19.2685	PGA54						0.989							0.08	0.87175	0.15525	1.09262	0.127875	0.3955	1.5425	-0.16675	-0.89825	-1.12675	-0.1245
orf19.2686	orf19.2686						0.989							-0.39	0.0355	0.097875	-0.016875	0.210625	0.1805	0.1065	0.092125	-0.023125	0.139	-0.6265
orf19.2687.1	orf19.2687.1													-0.48	-0.245125	0.07625	0.04575	0.033	-0.156	0.092	-0.12025	-0.361125	-0.147125	-0.433
orf19.2688	NAN1													-0.15	-0.34925	0.0105	-0.27275	0.038625	-0.2995	0.017125	0.07625	-0.107375	-0.032	-0.336
orf19.269	SES1													0.3	0.335375	0.006	-0.081875	0.089	-0.0255	-0.45225	-0.266375	0.1765	0.114375	0.2395
orf19.2690	orf19.2690													-0.14	0.009	-0.038875	0.17325	-0.001875	-0.21	0.235125	0.081	-0.053125	-0.061375	-0.4565
orf19.2691	orf19.2691													-0.07	0.045875	-0.081875	0.193375	-0.34575	0.1255	0.1845	0.016125	0.218875	0.163	-0.6065
orf19.2693	GST2													0.44	0.527375	0.0425	-0.154125	-0.036	0.3595	-0.132625	-0.3295	-0.0395	0.08525	-0.558
orf19.2694	TYS1													-0.19	-0.280875	0.001875	-0.31925	-0.0765	-0.0975	-0.82225	-0.24525	-0.13225	0.004125	-0.2345
orf19.2695	UBR1													0.25	-0.15825	-0.25625	-0.234375	-0.237375	-0.0055	-0.05925	-0.301	-0.121375	-0.177875	-0.45
orf19.2697	orf19.2697													0.22	0.276625	0.007875	0.07275	0.005625	0.0085	0.087625	-0.244875	-0.1495	-0.041	-0.628
orf19.2698	orf19.2698													0.09	0.258875	-0.037625	-0.017375	-0.0845	-0.0565	-0.047125	-0.22075	0.06625	0.162625	-0.478
orf19.2699	ABP1													0.43	0.423125	0.004625	0.11175	-0.048125	0.2295	-0.1585	-0.31225	-0.071625	-0.0235	-0.2305
orf19.27	orf19.27													-0.38	-0.147625	0.16225	0.37175	0.23025	0.2125	0.464625	0.3225	0.0945	0.050125	-0.1385
orf19.270	orf19.270													0.91	0.127375	0.014875	0.496375	-0.234875	-0.143	0.30775	-0.327875	-0.335125	-0.381375	0.0805
orf19.2701	orf19.2701													3.74	1.58412	0.013125	0.34875	-0.56525	0.52	-0.923875	-0.905125	0.29875	-0.180875	-0.7
orf19.2703	orf19.2703													-0.4	0.413875	0.071875	-0.297125	0.06025	0.13	-0.1635	-0.197	0.258	0.264375	-0.589
orf19.2704	orf19.2704													-0.4	0.43875	0.294	0.046	0.017125	0.3625	0.599875	-0.288125	-0.05275	-0.271625	-0.3595
orf19.2706	CRH11													0.94	0.757125	0.105875	-0.498875	-0.04225	1.0305	0.52325	-0.679	0.032625	-0.391	0.0045
orf19.2707.1	QCR9													0.4	0.40075	0.0335	-0.196375	0.00125	0.0165	-0.4585	-0.293875	0.318875	0.130875	-0.6865
orf19.2708	orf19.2708													-0.42	-0.18225	-0.022375	-0.519375	-0.073625	-0.2125	-0.115	-0.367375	-0.358875	-0.25725	-0.5055
orf19.2709	ZUO1													-0.46	0.079375	-0.014375	-0.155875	-0.0325	-0.0345	-0.391625	-0.304125	0.01325	0.073875	-0.4325
orf19.271	ADH4													2.83	-0.249625	0.093875	-0.045625	-0.076125	0.5655	0.844875	-0.51325	-0.37025	-0.399375	0.562
orf19.2710	orf19.2710													-0.79	-0.159125	0.127875	-0.17025	-0.124625	0.1195	0.00125	0.2065	0.054125	0.43925	-0.485
orf19.2711	orf19.2711													-0.32	-0.07975	-0.08225	-0.201625	-0.0355	-0.412	-0.135625	-0.16975	-0.1925	-0.01625	-0.514
orf19.2711.1	MED20													0.04	-0.03775	0.014	0.023	-0.08875	0.049	0.24675	-0.23925	-0.18225	-0.09475	-0.547
orf19.2712	HCA4													-0.47	-0.46575	0.117	-0.55575	0.036	-0.221	-0.29	0.02275	-0.2435	-0.1155	-0.464
orf19.2713	orf19.2713													0.28	-0.477875	0.24075	-0.140625	0.105875	-0.0105	0.151375	0.09375	-0.020875	0.06425	-0.4345
orf19.2715	RPC53													-0.13	-0.371625	0.042875	-0.25175	0.03	-0.2155	-0.515375	0.004875	-0.158375	-0.0325	-0.56
orf19.2717	SAS10													-0.52	0.021125	0.240875	-0.2785	0.29125	-0.3065	-0.348625	-0.284375	-0.044375	0.02075	-0.634
orf19.272	FAA21						1.459							-1.07	0.16775	-0.209	-0.39575	-0.176	1.2	0.494875	-0.69325	-0.73875	-0.526625	1.1675
orf19.2720	orf19.2720													-0.32	0.170625	0.025375	-0.0835	0.17625	-0.033	-0.271375	-0.255875	0.0775	0.146875	-0.4625
orf19.2721	orf19.2721													-0.35	-0.3415	-0.03325	-0.273	0.00375	-0.176	0.27725	0.05925	-0.21575	-0.0695	-0.53
orf19.2722	CGR1													-0.86	-0.061125	0.07875	0.3995	-0.097375	0.226	0.079375	-0.393625	-0.197875	-0.1885	-0.8075
orf19.2723	HIT1			1.521			0.806	1.408		0.929			6.33	-0.78	-0.094875	0.080125	-0.056375	0.140875	-0.7705	0.4675	-0.16725	-0.06825	-0.18725	-0.5935
orf19.2724	orf19.2724			1.022	0.675		1.411	1.303	0.736	1.336		0.952	8.13	2.11	2.1905	0.451625	-0.519625	0.0275	-0.0825	-1.01362	-1.43087	0.268625	-0.071625	0.2725
orf19.2725	orf19.2725						1.411	1.303	0.736	1.336			8.13	-0.19	-0.154	-0.263	-0.63925	-0.047875	0.09	0.1995	-0.3375	-0.309875	-0.5375	-0.0075
orf19.2726	orf19.2726			1.022	0.675		1.411	1.303	0.736	1.336		0.952	4.16	-4.73	-2.955	0.18525	-3.06275	-0.165	-0.695	2.46725	1.8125	1.36475	1.59825	0.053
orf19.2727	GRX3													-0.33	-0.088875	0.05125	-0.003375	0.04375	-0.1535	-0.20475	0.002125	0.295625	0.157125	-0.512
orf19.2728	orf19.2728													-0.13	-0.28625	-0.12325	-0.368	-0.283	-0.0205	-0.10225	-0.02575	-0.053375	-0.0555	-0.689
orf19.273	orf19.273													0.06	-0.280125	-0.115	-0.051375	-0.163125	0.0775	-0.142375	-0.09275	-0.03625	0.021125	0.2035
orf19.2730	orf19.2730	1												-1.2	-0.29375	-0.0035	-0.217375	-0.194	0.0875	0.3685	-0.253	-0.426625	-0.345	-0.458
orf19.2731	orf19.2731													-0.22	0.087	0.062	0.0915	0.09475	-0.0915	-0.2405	-0.238375	-0.12875	-0.161	-0.4325
orf19.2733	orf19.2733													-0.15	-0.0085	0.058625	-0.047125	-0.19025	-0.1325	-0.2715	-0.247375	0.050375	-0.30625	-0.6885
orf19.2734	orf19.2734													3.17	0.68625	-0.03575	-0.1055	-0.26025	0.344	-0.436	-1.1085	-1.06175	0.5385	-0.162
orf19.2735	SEN2													1.1	0.00675	-0.014625	0.035	0.06075	-0.7025	-0.2585	0.336375	-0.1955	0.01075	-0.032
orf19.2736	HFL2	1												-0.02	-0.25475	-0.129625	-0.0225	-0.077375	-0.174	-0.076125	-0.20875	0.051	0.011	-0.332
orf19.2737	orf19.2737													-0.25	0.6875	0.314	1.08825	0.180125	0.1875	0.715875	-0.16675	-0.009625	-0.20825	-0.6405
orf19.2738	SUL2		0.764						0.745					2.96	1.2505	-0.103	0.614	-0.02525	-0.512	-0.2725	-0.8025	-0.232	0.477	-1.194
orf19.2739	orf19.2739													-0.06	0.0095	0.066125	-0.01525	0.070125	-0.0145	-0.2685	-0.196375	0.059875	0.0665	-0.223
orf19.274	TFC4	1												-0.2	-0.090875	-0.008125	0.30275	-0.016875	-0.1195	0.035125	-0.010375	0.310375	0.168125	-0.0245
orf19.2740	orf19.2740													-0.36	0.039375	-0.035125	-0.191	-0.214375	0.011	-0.060875	-0.2375	-0.329125	-0.254	-0.357
orf19.2742	orf19.2742													0.14	0.014	0.0055	0.06075	0.027375	0.0685	-0.1905	-0.320625	-0.251625	-0.187125	-0.4255
orf19.2743	orf19.2743	1												-1.27	-0.251	-0.171125	-0.22175	-0.0705	0.111	0.070125	-0.258125	-0.51	-0.3575	-0.6665
orf19.2745	UME7	1												1.35	-0.07	-0.3095	-0.212875	-0.14475	-0.088	-0.063	-0.245	-0.24275	-0.2705	-0.592
orf19.2746	EMP70													0.31	0.133375	-0.04625	0.293375	0.056	0.0795	0.3875	-0.13125	-0.154875	-0.0775	-0.375
orf19.2747	RGT1	1										0.694		0.09	0.606375	0.010875	0.62	0.30025	0.5915	-0.03125	-0.236625	0.09625	-0.123125	-0.5435
orf19.2748	ARG83	1												-0.34	-0.0145	0.163	0.1865	-0.000375	0.0615	0.36325	0.111625	0.093375	0.023625	-0.0585
orf19.2749	orf19.2749													-0.5	-0.058125	0.033875	0.301375	0.213375	-0.045	0.17325	-0.043	-0.253375	0.02575	-0.428
orf19.275	orf19.275													0.4	-0.600625	-0.003625	-0.04075	0.000875	-0.3385	0.63075	0.029125	-0.317375	-0.399125	0.0635
orf19.2751	orf19.2751													-0.17	0.32625	-0.05	0.203875	-0.037	-0.156	-0.190375	0.085	0.278	0.171375	-0.288
orf19.2752	ADR1	1												0.2	0.553375	0.03275	0.161875	0.100375	0.3115	-0.234375	-0.188	0.28475	-0.102375	-0.39
orf19.2753	ZCF15	1												0.39	0.111625	-0.214875	-0.740625	-0.106125	0.306	0.041375	-0.329625	-0.067875	-0.1265	-0.363
orf19.2754	TIM13													0.75	0.044	0.055375	-0.361875	0.054625	-0.2805	-0.269125	-0.13375	-0.10525	-0.216375	-0.4935
orf19.2755	orf19.2755													-0.07	0.136375	0.12425	0.09075	0.170125	-0.04	-0.11575	0.319	0.03475	0.03375	-0.4365
orf19.2756	orf19.2756													0.29	0.456375	-0.075125	0.407625	0.066	0.237	-0.169125	-0.069625	0.157375	0.03025	-0.0215
orf19.2757	orf19.2757													-0.06	0.26775	0.0515	0.413875	0.02175	0.026	-0.22375	-0.3235	0.011	-0.197875	-0.5535
orf19.2758	PGA38													0.92	1.56312	-0.12125	1.60825	0.0315	0.4755	-0.252	-1.12862	-0.327125	-0.61	-0.5685
orf19.276	orf19.276													-0.51	-0.373	-0.23825	0.019625	-0.11375	-0.2695	0.60975	0.072125	0.276375	0.0755	-0.2465
orf19.2760	orf19.2760													-0.2	0.055375	0.033125	0.235625	0.013625	-0.0145	0.212125	-0.197375	0.063125	-0.004125	-0.492
orf19.2761	orf19.2761													0.14	0.1515	0.023875	0.1355	-0.05775	-0.1495	0.44325	-0.12425	-0.093375	0.091125	-0.441
orf19.2762	AHP1													-0.41	-0.12775	0.01475	0.313375	-0.022625	0.273	-0.397	0.542625	0.347125	0.075375	-0.8575
orf19.2763	orf19.2763													-0.13	-0.184	-0.11725	0.255625	0.06125	0.1395	0.17675	0.117875	0.056125	-0.083125	-0.494
orf19.2765	PGA62						1.142							-0.64	0.19975	0.3475	0.0765	0.33425	1.008	1.563	-0.0895	-1.589	-1.829	-0.1765
orf19.2766	orf19.2766						1.142							-0.48	0.38275	0.06	0.251125	0.30525	0.067	0.295	-0.13575	-0.12575	-0.14775	0.27
orf19.2767	PGA59						1.142							0.39	0.586625	0.209375	0.11625	0.144875	0.422	1.14938	-0.58425	-0.72525	-1.055	-0.527
orf19.2768	AMS1													1.76	0.078875	0.159625	0.325375	0.085375	0.231	0.50475	0.153	0.350875	0.237375	-0.484
orf19.2769	orf19.2769													0.99	0.4525	0.05725	0.16475	-0.03825	-0.238	0.148	0.123	0.22875	0.05825	-0.773
orf19.277	THI6													-2.06	-0.661	0.02575	-0.051875	-0.02725	-0.105	0.515	0.409125	0.327875	0.233625	-0.2375
orf19.2770	orf19.2770													-0.15	0.939	0.1105	0.324	0.12	0.094	-0.20175	-0.1895	-0.0725	0.0055	-0.583
orf19.2770.1	SOD1													-0.42	0.317	-0.069	0.086875	-0.078125	-0.0045	-0.0975	-0.614375	-0.148	-0.41375	-0.7625
orf19.2771	BEM3													0.48	0.2785	-0.1395	0.371875	-0.03725	0.1625	-0.013375	-0.0695	0.421875	0.2455	-0.585
orf19.2772	HOS3													-1	-0.17825	0.001125	-0.3645	0.038875	0.055	-0.350125	0.33475	0.6395	0.359375	-0.4615
orf19.2774	LAB5													0.01	0.105375	-0.05	-0.0485	0.045125	-0.058	-0.22775	-0.16325	-0.029	-0.143375	-0.433
orf19.2775	IDI1													0.15	0.31925	-0.144875	0.144375	0.056875	0.1205	-0.269125	-0.219375	0.1	0.135625	-0.125
orf19.2778	orf19.2778													-0.45	-0.654625	-0.002375	-0.171375	0.176	-0.2775	-0.07225	0.11825	0.011625	-0.0105	0.3155
orf19.2779	orf19.2779													-0.48	0.20025	0.10475	0.0505	0.170125	-0.1105	0.6435	-0.016125	-0.115875	-0.032125	-0.0435
orf19.278	orf19.278													-1.07	-0.62725	-0.023	0.15675	-0.36325	-0.272	0.684	0.269	0.20025	0.1815	-0.09
orf19.2781	orf19.2781													0.72	0.396125	0.03525	-0.226875	0.0675	0.032	0.20575	0.044125	-0.13675	-0.223875	0.0425
orf19.2782	orf19.2782													-0.08	-0.123375	0.02225	-0.334375	0.01075	-0.1135	-0.1595	0.220625	-0.04875	0.00775	0.018
orf19.2783	PIR32													-0.43	-0.38375	-0.11025	-0.1565	-0.13325	-0.454	-0.16975	0.14725	0.35525	0.22975	0.198
orf19.2784	orf19.2784													0.07	0.253625	0.07075	0.07225	0.13775	0.0465	0.11275	0.054875	0.130875	0.056125	0.256
orf19.2785	ATP7													0.65	0.08425	-0.062125	0.065625	0.12025	0.154	-0.510125	0.165125	0.6965	0.789625	0.093
orf19.2786	orf19.2786													0.1	0.14575	0.102125	0.029	0.046125	0.0985	-0.166625	-0.01125	-0.065375	0.018625	0.1145
orf19.2787	PRY1													7.15	2.48	0.09825	0.12225	-0.29475	-0.179	-0.7215	-0.59275	0.1185	-0.0225	0.306
orf19.2788	orf19.2788													-0.39	-0.065375	0.148875	-0.147	0.027	-0.4045	-0.482	0.049	0.20825	0.156625	-0.021
orf19.2789	orf19.2789													-0.72	0.034625	0.14375	-0.09925	0.031875	-0.0265	-0.092625	0.01925	0.0355	0.002375	0.002
orf19.279	orf19.279													-0.23	-0.129	-0.099625	-0.273625	0.0155	0.079	-0.2095	-0.419	-0.325	-0.37825	-0.024
orf19.2790	SWD2													-0.31	0.157125	-0.04375	0.088875	0.04625	-0.1205	-0.24475	-0.003	0.079375	0.01275	-0.087
orf19.2791	BBC1													-0.17	0.26225	-0.070375	0.081375	-0.1545	0.1505	-0.218875	-0.11	0.032	-0.015125	-0.088
orf19.2792	IST2													-0.03	0.19625	0.03	0.256875	0.13675	0.0665	0.1695	-0.090125	0.261625	0.199375	0.0455
orf19.2794	orf19.2794													0.14	-0.03075	0.12625	-0.180375	0.202125	-0.0315	-0.0405	-0.051375	0.1455	0.06575	0.2095
orf19.2795	LHP1													-0.71	-0.218125	0.139875	-0.343375	0.089	0.156	-0.481625	0.05725	0.049125	-0.157	-0.0075
orf19.2796	orf19.2796													-0.09	-0.1275	0.0865	0.2105	0.17375	0.185	-0.17275	0.129	0.191	0.277	0.122
orf19.2797	orf19.2797													-0.83	-0.714875	0.067875	-0.060875	-0.16075	-0.089	0.58325	-0.023625	-0.234875	-0.37075	0.012
orf19.2798	orf19.2798													-0.22	-0.032125	0.072875	-0.040375	0.131125	-0.2045	0.21775	-0.06375	-0.0485	-0.12125	0.079
orf19.2799	GPI8													-0.14	-0.11375	-0.003375	0.2045	0.034875	0.1575	0.17475	0.03225	-0.050375	-0.10575	0.213
orf19.28	orf19.28													0.59	-0.166875	-0.101625	-0.076625	-0.088	-0.2755	-0.323875	0.520375	0.10575	0.26375	0.0315
orf19.280	orf19.280													-0.23	-0.116375	0.144125	0.22325	-0.014	-0.077	-0.42225	-0.0925	0.20325	-0.022	-0.103
orf19.2800	orf19.2800													-0.23	-1.302	-0.27875	-0.518	-0.62875	0.1155	0.862375	0.03875	-0.3345	-0.612	-0.067
orf19.2803	HEM13													-0.06	0.12075	-0.154	0.037	0.01625	0.133	-0.47075	-0.13375	0.17275	0.0605	0.279
orf19.2804	orf19.2804													-0.48	0.35625	0.272125	0.191625	0.5175	-0.055	0.354625	-0.17125	-0.13625	0.4845	-0.1115
orf19.2805	PEX8													0.3	0.12575	0.048375	0.307875	-0.082625	-0.078	-0.098	-0.036125	0.319625	0.14575	0.1905
orf19.2808	ZCF16	1												-0.14	0.071	0.040125	0.074625	-0.021625	0.2595	-0.078125	-0.037625	-0.05475	-0.08725	0.0265
orf19.2809	CTN3											1.007		1.32	0.5115	-0.12125	-0.42175	-0.0865	0.213	-0.16225	-0.128	0.50775	0.29775	-0.195
orf19.281	orf19.281													-0.23	0.2725	0.03075	0.0205	-0.23525	-0.0445	-0.3465	-0.318	-0.1695	-0.172	-0.058
orf19.2810	AAP1													2.49	-0.00425	0.19675	-0.13675	-0.14175	0.176	0.73225	0.24525	0.42875	0.63675	0.32
orf19.2812	orf19.2812								1.013					1.64	1.1335	-0.2825	-0.56175	-0.15575	0.202	1.0785	-1.38575	-0.8835	-0.08025	0.001
orf19.2813	orf19.2813													-0.23	0.26025	0.01925	-0.02125	0.096	-0.093	0.3755	0.16675	0.07	0.19375	-0.146
orf19.2818	orf19.2818													0.1	-0.39325	-0.04125	-0.021	-0.0235	-0.271	0.019125	0.16125	-0.014125	0.006875	0.044
orf19.2819	orf19.2819													0.24	0.073625	0.089125	-0.068625	0.32325	-0.2545	-0.296125	-0.298875	0.06375	0.054	0.388
orf19.2820	orf19.2820													-0.25	-0.12725	0.0235	-0.09125	0.022125	-0.0665	-0.607625	0.041625	0.243625	0.15425	0.168
orf19.2821	orf19.2821													0.44	0.104875	-0.02825	-0.058875	0.074	-0.0225	-0.4005	-0.132625	0.195125	0.123375	0.0935
orf19.2822	orf19.2822		2.435	1.094	1.071		4.084	5.784	2.985	4.577	2.743	1.781	14.66	-0.05	-0.62625	-0.18225	-0.01925	0.05875	0.292	-0.4855	0.100625	0.458375	0.3975	0.3185
orf19.2823	RFG1	1	2.435	1.094	1.071		4.084	5.784	2.985	4.577	2.743	1.781	14.66	0.24	0.83125	0.23275	1.238	0.39775	0.571	-0.03125	0.040375	0.160125	-0.259875	0.1725
orf19.2825	DRE2											0.641		-0.14	-0.222875	-0.15425	-0.1575	-0.08875	-0.012	0.1315	-0.228	-0.24275	-0.061	-0.017
orf19.2826	orf19.2826													0.1	-0.00275	-0.04075	-0.312	-0.431125	0.065	-0.124	-0.266875	-0.216375	-0.360125	-0.0375
orf19.2827	orf19.2827													-0.12	-0.15225	0.0805	0.275	0.01275	0.064	0.3525	0.1735	0.012	-0.15075	-0.084
orf19.2828	orf19.2828													0.03	-0.125	-0.03575	0.109625	-0.152875	-0.055	0.01175	-0.055125	-0.142625	-0.1975	0.2685
orf19.2829	orf19.2829													0.4	0.3285	-0.113625	-0.17575	0.02075	-0.237	-0.50675	-0.026875	-0.294375	-0.035375	-0.093
orf19.2830	RRP9													-0.05	-0.67275	-0.02925	-0.2215	0.108	-0.177	-0.16525	0.16975	-0.137375	0.046625	0.244
orf19.2831	RPC31											1.355		-0.84	-0.40175	0.14125	-0.216125	0.01875	-0.117	0.36175	-0.052125	-0.47725	-0.44775	-0.121
orf19.2832	INN1											1.355		-0.53	0.48825	-0.20375	0.33875	-0.14225	0.0375	-0.654875	-0.271625	0.328125	0.239	0.0215
orf19.2833	PGA34						2.005	0.993		1.024				8.29	5.75375	0.29175	6.553	0.0945	0.18	-1.67075	-0.4005	1.23825	0.754	0.131
orf19.2834	RPD3													-0.61	-0.233125	-0.05375	0.00175	-0.03725	0.052	0.0095	0.041375	0.011375	-0.065	-0.0705
orf19.2835	orf19.2835													-0.1	0.10175	-0.01325	-0.037125	-0.0005	0.019	-0.199125	-0.14625	0.13225	0.03425	0.0855
orf19.2836	orf19.2836													0.2	0.2695	0.09875	0.2665	0.056125	-0.7065	-0.410625	-0.26275	0.18675	0.12625	-0.328
orf19.2837	ALG5													1.17	0.741	-0.074	0.273	0.02225	0.0305	-0.3275	-0.4715	-0.090375	-0.21775	0.1885
orf19.2838	orf19.2838													-1.23	0.836375	0.289875	0.58225	-0.0165	-0.0245	0.127375	-0.375375	0.412125	0.22375	-0.829
orf19.2839	CIRT4B	1												-4.95	-0.80475	-0.148625	-0.3095	-0.297	0.139	0.827	-0.1555	-0.20775	-0.38325	0.056
orf19.284	orf19.284													-0.23	0.078125	-0.092125	0.1185	-0.152625	-0.1095	-0.05575	-0.222375	-0.21225	-0.071125	0.111
orf19.2841	PGM2													1.13	0.787875	-0.080625	0.36025	-0.0025	-0.0845	-0.6325	-0.532	0.573	0.253375	-0.089
orf19.2842	GZF3	1												0.5	0.056625	0.182	-0.212125	0.209125	0.0495	-0.0965	-0.133	-0.080375	-0.03325	-0.066
orf19.2843	RHO1													0.27	0.649875	-0.04525	0.23425	-0.043	-0.077	0.33725	-0.396875	0.13425	0.104125	0.3405
orf19.2844	APL4													-0.25	-0.09425	-0.00625	0.232625	0.11025	0.0575	-0.316625	0.0195	0.271875	0.33175	0.0825
orf19.2846	orf19.2846													-1.58	-0.655	-0.066	-0.3915	-0.0495	-0.117	1.23975	0.47475	-0.03825	0.09375	0.119
orf19.2847	orf19.2847	1												-0.31	-0.478625	-0.057875	-0.222375	-0.03675	-0.33	-0.078625	-0.019375	0.20675	0.06125	0.024
orf19.2847.1	orf19.2847.1													-1.21	N/A	N/A	N/A	N/A	N/A	N/A	N/A	N/A	N/A	N/A
orf19.2848	orf19.2848													-0.46	-0.30375	-0.039375	0.146	-0.257	0.0085	0.614375	0.16375	0.409625	0.11325	0.005
orf19.2849	AQY1													-1.38	0.7555	0.163875	1.01775	-0.106375	0.371	1.22912	1.313	3.02825	1.44738	-0.1525
orf19.285	orf19.285													-0.25	0.465	0.078875	0.27475	0.060625	0.211	-0.42075	-0.362	0.201375	0.1265	-0.069
orf19.2850	orf19.2850													0.04	-0.03775	-0.00625	-0.105625	-0.037125	-0.0985	-0.065	-0.193	-0.065875	-0.027625	-0.1885
orf19.2851	orf19.2851													-0.86	-0.5705	-0.066125	-0.377875	-0.19225	-0.0635	0.269	-0.13675	-0.272125	-0.196	-0.0475
orf19.2852	orf19.2852													-0.03	0.0295	-0.0115	-0.4985	-0.041	-0.0385	-0.536125	-0.066625	0.0375	0.020875	-0.0385
orf19.2853	orf19.2853													-0.67	-0.049	0.11275	0.06175	0.019625	-0.0475	0.10475	-0.16125	-0.055	0.065375	-0.2505
orf19.2857	orf19.2857													-0.12	-0.07	0.103375	0.00675	0.0825	-0.119	0.0595	-0.064875	0.016	-0.035625	0.1195
orf19.2859	SRP40													-0.49	-0.18075	0.18825	-0.504	0.04125	-0.043	-0.46925	-0.32725	-0.327	-0.07775	0.131
orf19.286	orf19.286													-0.7	0.007875	0.08475	0.143125	-0.119375	-0.1165	0.052125	-0.31075	0.298625	0.296125	-0.032
orf19.2862	RIB1													0.09	0.282	0.02175	0.2105	-0.04425	-0.037	-0.4205	-0.33825	-0.046875	-0.117125	-0.0405
orf19.2863	orf19.2863													-0.4	0.326375	0.02975	0.354625	0.008375	-0.138	-0.323375	-0.337875	0.221	0.250875	-0.0955
orf19.2863.1	ERV1													0.05	0.1755	-0.0505	-0.198625	-0.11175	-0.0135	-0.439125	-0.3455	-0.465625	-0.444625	-0.235
orf19.2864.1	RPL28													0.14	0.261	0.164	0.00375	0.085375	-0.217	0.00175	-0.225875	0.042125	0.35825	0.1025
orf19.2866	orf19.2866	1												-0.48	0.091375	0.064875	-0.090875	0.033625	0.178	-0.0615	0.0085	-0.17825	-0.03025	-0.702
orf19.2867	orf19.2867													-0.44	-0.250875	-0.1365	-0.069375	0.092625	0.149	0.014875	0.106625	0.10075	-0.06525	-0.362
orf19.2868	orf19.2868													1.45	-0.732375	-0.227125	-0.1845	-0.184	0.092	0.487625	0.01875	-0.1125	-0.1715	-0.0905
orf19.2869	orf19.2869													-0.23	-0.94025	-0.0605	0.112	-0.13875	0.055	0.36775	0.3245	0.074	0.02725	-0.353
orf19.287	orf19.287													0.12	0.0615	-0.066375	-0.117	-0.054125	-0.0585	-0.3415	0.021875	0.20725	0.112625	0.075
orf19.2870	orf19.2870													-1.55	-0.5925	-0.09125	-0.374125	-0.199375	-0.055	0.025125	0.0265	0.12475	0.199	0.0415
orf19.2871	SDH12													0.79	0.6045	-0.091375	-0.095875	-0.06575	0.001	-0.383125	-0.424	0.27925	0.1645	-0.4395
orf19.2873	TOP2													0	0.00275	0.198625	0.030375	0.04025	-0.058	0.641625	-0.18625	-0.037875	-0.105375	-0.542
orf19.2875	orf19.2875													-0.13	-0.113	0.15525	-0.16475	0.028875	-0.02	0.0675	0.369375	-0.203875	-0.080375	-0.476
orf19.2876	CBF1	1					0.843					0.622		-1.11	-0.267375	0.07025	0.104625	0.03825	-0.011	0.03725	0.428875	0.266625	0.242875	-0.0485
orf19.2877	PDC11						0.843					0.622		-0.62	-2.48175	-0.197125	-1.26975	-0.026875	-0.192	1.51125	1.3405	0.609	0.308375	0.4685
orf19.2878	PGA15													-0.68	-1.53675	0.05425	-0.40275	-0.001	-0.187	1.38725	0.889	0.0365	0.362	0.116
orf19.2879	IFF5													-0.4	-0.88225	-0.062625	-0.57875	-0.1295	0.058	0.57125	0.227125	-0.094625	0.018375	0.021
orf19.288	MET13													0.27	-0.0495	-0.102625	0.06475	0.12725	-0.1735	0.1855	-0.61075	-0.556	-0.63425	-0.5265
orf19.2881	MNN4													-2.83	-2.44375	-0.148	-2.14075	-0.00775	0.958	0.9705	1.157	0.4085	0.791	-0.324
orf19.2882	XUT1													-1.56	-0.220625	-0.0195	-0.166	-0.10725	-0.0165	0.199875	0.2615	0.22925	0.267375	-0.3535
orf19.2883	CSO99													-1.77	0.5325	-0.204	-0.20075	-0.21625	0.55	0.17125	0.812	0.15675	0.0005	0.225
orf19.2884	CDC68													-0.1	-0.056625	0.098625	0.165125	-0.010375	-0.015	0.437	-0.032625	0.052375	-0.064625	-0.4705
orf19.2885	PRI2													-0.13	0.014125	0.157125	0.567125	0.232	0.301	0.303125	0.174625	0.43475	0.33775	-0.4155
orf19.2886	CEK1													2.95	2.03412	0.06725	1.421	0.062625	0.973	-0.779875	-0.202625	0.4975	0.288625	0.0025
orf19.2887	orf19.2887													0	0.10625	0.103	0.1915	0.07975	0.138	0.268125	-0.096875	0.00925	-0.00375	-0.5865
orf19.2888	orf19.2888													0.34	-0.27625	0.01725	-0.0735	0.02625	0.032	0.33675	0.22225	0.0905	0.04475	-0.014
orf19.2889	orf19.2889													-0.02	0.19125	0.1185	-0.183375	0.110125	-0.075	-0.218125	-0.32875	0.154125	-0.141	-0.619
orf19.2890	orf19.2890													0.48	0.730125	-0.077375	0.335375	0.003625	0.2015	-0.39825	-0.288	0.129625	0.048875	-0.695
orf19.2891	orf19.2891													0.48	0.116375	0.185875	0.29425	0.260125	0.029	-0.07975	-0.131125	0.003375	-0.06075	-0.3985
orf19.2892	orf19.2892		1.143				0.94	0.677	1.487					-0.55	0.146875	0.00725	0.043125	-0.003875	-0.167	0.067625	-0.528375	-0.303125	-0.47025	-0.3875
orf19.2893	orf19.2893													-0.34	-0.39275	0.05	-0.176	-0.019875	-0.03	-0.098375	-0.057375	-0.578	-0.059125	-0.428
orf19.2895	VMA8													0.05	0.4545	0.113875	0.170375	0.047625	0.248	-0.53325	-0.17525	0.174375	0.156	-0.2905
orf19.2896	SOU1													0.45	0.8495	0.347375	-0.11225	0.019875	-0.0635	-0.59375	0.303375	0.005875	0.411625	-0.5575
orf19.2897	SOU2													-0.8	-0.2595	-0.27225	-0.15075	-0.2765	-0.011	0.1625	-0.117	-0.032	-0.10325	-0.149
orf19.2898	orf19.2898													-3.77	-1.62925	0.05125	0.28575	-0.037875	0.0365	0.81625	0.87575	1.05238	1.02113	0.102
orf19.2899	orf19.2899													-1.15	-0.288125	0.041125	0.0255	0.156375	-0.1075	0.6505	-0.0255	-0.0845	0.2155	-0.5155
orf19.29	orf19.29													0.32	-0.362875	0.032625	-0.133	0.056625	0.0985	0.75175	0.554375	0.1665	-0.121375	-0.0315
orf19.290	KRE5													0.21	0.315375	0.053125	0.048875	0.102	0.1315	-0.20625	-0.28	0.10525	0.016	0.314
orf19.2901	NUP60													-0.01	0.211875	0.094	-0.156875	0.105625	-0.185	-0.358375	-0.1545	0.32125	0.19	-0.5445
orf19.2903	AGO1											1.071		1.28	0.659375	0.006	0.324	0.15925	0.3005	0.594625	-0.219	0.445125	0.480125	-0.017
orf19.2905	orf19.2905											1.071		0.67	-0.087	-0.24425	-0.213375	0.350875	1.025	1.6325	-0.26675	-0.14775	-0.240875	0.5
orf19.2906	PGA41													0.18	0.4835	0.124625	0.13025	-0.01925	-0.298	-0.27875	0.01375	0.037	0.084	-0.267
orf19.2907	PGA42													-0.09	0.1765	-0.17375	0.073	-0.025	0.393	0.1995	-0.29125	-0.04925	-0.10425	-0.388
orf19.2907.1	orf19.2907.1													-0.32	-0.195625	-0.070125	-0.2025	0.03975	-0.0615	-0.079125	-0.326375	-0.23725	-0.254625	-0.37
orf19.2908	orf19.2908													-0.77	-0.478875	-0.17475	-0.186625	-0.347375	0.08	0.131125	0.03825	-0.343625	-0.395875	-0.3045
orf19.2909	ERG26													-0.17	0.082125	-0.098125	-0.048875	-0.02575	0.042	-0.449	-0.229625	0.033	0.055875	-0.3575
orf19.291	orf19.291													0	0.58525	0.15825	-0.2275	0.09225	-0.1055	-0.52975	-0.21575	0.1325	0.009625	-0.0145
orf19.2910	PGA43													-0.34	0.281	0.118	0.0145	-0.0435	-0.099	-0.1345	-0.13725	0.07425	0.115	-0.618
orf19.2911	SEC3													-0.34	0.096625	-0.117875	0.022875	-0.12	0.1685	0.053875	-0.275625	0.00275	0.059	-0.548
orf19.2914	orf19.2914													-0.05	0.5595	0.204	0.1775	0.23225	0.135	0.049375	-0.417625	-0.05775	-0.076375	-0.5215
orf19.2915	orf19.2915													-0.22	0.480875	0.043125	0.138625	0.0145	-0.0885	-0.4005	-0.247625	0.185875	0.12125	-0.6205
orf19.2916	orf19.2916													-0.69	-0.539375	-0.6115	-0.47975	-0.430875	-1.2055	0.22275	-0.28925	-0.14	0.184375	-0.048
orf19.2917	orf19.2917													-0.82	-0.143375	0.115375	-0.1085	0.043	0.0005	-0.2295	-0.166625	-0.424	-0.3255	-0.6695
orf19.2917.1	orf19.2917.1													-0.83	N/A	N/A	N/A	N/A	N/A	N/A	N/A	N/A	N/A	N/A
orf19.2919	MPH1													-0.25	-0.077875	0.11075	0.00175	0.073125	0.0155	0.577875	-0.123	0.141375	0.13625	-1.0365
orf19.292	orf19.292													0	-0.04925	-0.058875	0.065625	-0.131375	-0.049	-0.0135	-0.111625	0.011125	-0.051875	0.1025
orf19.2920	orf19.2920										1.04			-0.12	-0.0645	-0.01125	-0.17275	-0.096	-0.022	-0.25475	-0.21425	-0.04975	-0.0245	-0.499
orf19.2921	orf19.2921													-0.09	0.1355	0.13275	0.087875	0.124875	-0.049	-0.344375	-0.121375	0.040375	0.11725	-0.6235
orf19.2922	orf19.2922													-1.35	-1.0955	-0.321	-0.62025	-0.20825	0.2795	0.559875	-0.023125	-0.141125	-0.178125	-0.269
orf19.2923	orf19.2923													-0.85	-0.2255	-0.01075	0.317	0.017375	-0.0075	0.820125	0.316875	0.79775	0.682375	-0.4265
orf19.2925	orf19.2925													-0.26	-0.238	-0.009375	-0.007125	0.060375	-0.1965	0.34625	0.08275	-0.09425	-0.1485	0.1045
orf19.2926	orf19.2926													-0.09	-0.2945	0.022375	0.082	-0.0005	0.016	0.791	-0.109375	-0.154125	-0.222875	0.093
orf19.2927	MNN11													0.41	-0.1485	-0.0535	0.031625	-0.02525	0.145	0.1725	0.064125	-0.004	-0.006125	0.29
orf19.2928	orf19.2928													0	1.2165	-0.02625	0.2425	0.0355	-0.088	0.469	0.09075	-0.12525	0.34825	0.937
orf19.2929	GSC1													0.51	-0.429625	-0.16825	-0.05275	0.036875	-0.0085	0.478875	0.19575	0.070875	-0.041125	0.302
orf19.2930	orf19.2930													-0.07	-0.278	-0.057	-0.3035	-0.0595	-0.09	0.1485	-0.23925	-0.453875	-0.478375	0.12
orf19.2933	orf19.2933													-0.17	-0.14175	0.141625	-0.072625	-0.074125	-0.2065	0.068	-0.03875	0.01675	-0.014	-0.109
orf19.2934	orf19.2934													-0.35	-0.274375	0.0805	-0.6215	0.05075	-0.172	-0.312	-0.143625	-0.172125	0.106625	0.0335
orf19.2935	RPL10													-0.18	0.169	-0.1515	-0.27425	0.09875	0.024	-0.187	-0.3365	0.074	0.25025	-0.244
orf19.2936	orf19.2936													0.92	1.39675	0.104125	0.7585	0.266625	0.0805	-0.360125	-0.469875	-0.084125	-0.153125	0.0185
orf19.2937	PMM1													0.36	0.314875	0.05475	0.25725	0.0525	-0.0195	-0.75225	0.1035	0.396	0.546625	-0.003
orf19.2938	orf19.2938													0.32	-0.245625	-0.02575	0.017	0.004125	-0.0275	0.17975	0.0375	-0.058625	-0.0085	-0.015
orf19.2939	orf19.2939													-0.35	-0.189	0.009	0.02825	-0.023375	0.134	0.207	0.09975	-0.02625	-0.0625	-0.134
orf19.2940	orf19.2940													-0.22	-0.1205	0.106875	-0.141625	0.110875	0.263	-0.066875	0.046625	-0.08775	-0.120875	0.0845
orf19.2941	SCW4													7.5	3.7345	0.355125	0.6175	0.1495	0.047	-0.970375	-0.809875	0.2225	-0.14475	0.459
orf19.2942	DIP5						1.19	0.91					4.01	-0.47	-0.588	-0.03325	0.315375	-0.062875	-0.33	0.254375	0.438125	0.772375	0.90325	0.5825
orf19.2943.5	orf19.2943.5						1.19	0.91					4.01	2.33	-0.24425	-0.02125	0.0725	-0.00075	0.082	0.6265	0.28175	0.31675	0.2405	-0.012
orf19.2945	PUT4						1.57	1.021		1.587			6.75	0.54	0.19175	0.061375	0.073625	-0.040875	0.3855	-0.564	-0.16125	0.190125	-0.087125	-0.0975
orf19.2946	HNM4						1.57	1.021		1.587			6.75	-0.61	-3.15437	-0.353125	-0.4565	-0.18525	-0.4975	-0.30425	1.52612	0.981375	0.346375	-0.3835
orf19.2947	SNZ1													-3.27	-2.932	0.0625	-0.257375	-0.010625	-0.9255	-0.195875	1.584	1.03575	-0.029375	-1.886
orf19.2948	SNO1													-2.69	-2.2145	0.041	-0.13625	0.1335	-0.498	-0.007	1.13575	0.86775	-0.02	-0.989
orf19.2949	IML1													-0.08	-0.340125	-0.122625	0.014	-0.03775	-0.056	-0.082875	0.027	0.295375	0.22875	-0.098
orf19.295	orf19.295													0.05	0.462	0.20675	0.19375	-0.0455	0.0095	-0.10175	-0.266875	-0.08675	-0.203875	-0.2685
orf19.2951	HOM6													0.17	-0.0225	-0.0735	0.0935	0.06875	0.008	-0.2305	-0.1935	0.1535	0.1135	-0.166
orf19.2952	EXG2													1.88	1.54525	0.09775	1.02212	-0.05825	0.295	-0.406375	-0.796625	-0.346375	-0.56025	0.32
orf19.2953	TOM20													-0.11	-0.13775	-0.017125	0.106	0.05025	-0.022	0.057	0.060125	-0.21825	-0.13375	0.2785
orf19.2954	orf19.2954													0.19	0.183	0.065125	-0.0835	0.064875	0.0795	-0.328	-0.0565	0.235875	0.072875	0.129
orf19.2956	MGM101													0.07	-0.228625	-0.034125	-0.071875	-0.046	-0.031	-0.025625	-0.079125	-0.18375	-0.241875	0.0415
orf19.2957	orf19.2957													-1.19	-0.954875	-0.38625	-0.46375	-0.432375	0.1305	0.06625	-0.2455	-0.2305	-0.1135	0.1315
orf19.2958	orf19.2958													0.2	0.594125	-0.072	0.71875	-0.155375	0.2055	-0.277	-0.01825	0.3515	0.18575	-0.1915
orf19.2959	orf19.2959													-0.25	N/A	N/A	N/A	N/A	N/A	N/A	N/A	N/A	N/A	N/A
orf19.2959.1	orf19.2959.1													-0.22	0.77575	0.31975	1.15013	0.00375	0.073	1.6345	-0.63625	-1.50038	-1.47463	0.2715
orf19.296	orf19.296													-0.23	-0.61	-0.002	-0.12925	-0.1305	-0.123	0.40125	-0.0845	-0.658	-0.41425	-0.052
orf19.2960	FRS2													0.07	0.080875	-0.062625	-0.01475	0.084875	0.02	-0.3325	-0.252125	-0.043125	-0.008625	0.052
orf19.2961	orf19.2961	1												-0.15	0.119125	0.082	0.086125	0.124625	0.045	-0.317125	0.02525	0.170375	0.142375	0.065
orf19.2962	orf19.2962						3.124	5.182	1.118	3.505	2.08	1.999	7.96	-1.48	-0.260125	-0.003	-1.274	0.178625	-0.019	0.249625	1.33862	-0.180625	0.48575	-1.531
orf19.2963	orf19.2963													-0.01	0.104125	0.122625	0.257625	0.165625	-0.003	-0.12025	0.353375	-0.079125	0.18625	0.152
orf19.2964	orf19.2964													-0.17	0.09475	0.02925	-0.1595	0.0945	0.095	0.13075	-0.136	0.12725	0.11625	0.031
orf19.2965	orf19.2965													0.31	0.01475	-0.075125	0.00425	0.097875	0.139	-0.173	0.04775	0.215	0.19	-0.1105
orf19.2965.1	orf19.2965.1													-0.18	-0.214375	0.088625	-0.408875	-0.112125	-0.0835	-0.385375	-0.31675	-0.605375	-0.645125	-0.176
orf19.2966	orf19.2966													0.59	0.102	-0.20525	-0.099875	-0.08875	0.268	-0.066625	-0.364	-0.001625	0.022	-0.1275
orf19.2967	TIF34													-0.22	-0.185625	-0.22475	-0.035	-0.1285	-0.0555	-0.18425	-0.117375	0.003375	0.062125	0.189
orf19.2968	orf19.2968													0.73	-0.080875	0.17375	0.166125	-0.20125	0.187	0.60125	-0.6455	-0.647	-0.824375	-0.293
orf19.2969	RAD16													0.04	-0.160875	-0.001125	-0.735875	-0.143375	-0.6045	-0.10175	0.077875	-0.022125	0.030625	-0.111
orf19.297	DTD2													0.28	-0.07125	-0.05025	-0.205375	-0.068625	0.0485	-0.23725	-0.51625	-0.309375	-0.57075	-0.0715
orf19.2970	LYS2													-0.35	-0.43025	-0.04225	-0.106	0.014375	-0.2985	0.471375	-0.112875	-0.044875	-0.191625	-0.2315
orf19.2971	orf19.2971													-0.1	-0.35425	-0.08375	-0.15575	-0.00475	-0.021	0.019125	-0.14575	-0.239625	-0.36175	-0.0755
orf19.2972	PDE2													-1.33	-1.19925	-0.512625	-1.08	-0.146	-0.0405	0.184375	0.484375	0.10375	0.3395	0.0415
orf19.2973	orf19.2973													-0.29	-0.6115	-0.106625	-0.3605	-0.162625	-0.0985	0.07975	0.131625	-0.0195	0.142875	0.0235
orf19.2974	YKT6													0.06	0.22775	-0.011	0.168375	0.03875	0.358	-0.130125	-0.264125	0.212375	0.215875	0.2505
orf19.2975	YPT7													-0.14	0.009125	0.067625	0.293	0.113125	0.0645	-0.08125	-0.163125	-0.135125	-0.135125	0.209
orf19.2977	MIA40													-0.27	-0.3195	0.048	-0.456	0.016375	-0.209	-0.074875	0.04175	-0.447625	-0.39575	-0.0635
orf19.2978	orf19.2978													-0.73	-0.256	-0.005	-0.369875	-0.054	-0.08	-0.4125	0.096	0.001875	-0.044125	-0.4945
orf19.298	orf19.298													1.63	-0.0425	-0.079125	0.09525	0.122	-0.2055	-0.04775	-0.082125	0.17	-0.061625	0.0815
orf19.2980	orf19.2980													-0.14	-0.122125	-0.06975	0.061875	-0.25175	-0.085	-0.041625	-0.040125	0.156625	0.047	0.002
orf19.2982	orf19.2982													-0.48	-0.0595	0.295875	-0.062875	0.203625	-0.201	-0.345	-0.116	-0.135375	-0.1315	-0.061
orf19.2983	CDC73													-0.51	-0.076	0.082	-0.04975	0.028625	0.0185	0.032125	-0.042625	-0.174	-0.092625	-0.0235
orf19.2984	MST1													0.18	-0.1905	-0.148	-0.2545	-0.0515	-0.1085	-0.07925	-0.0845	-0.05425	-0.021125	-0.036
orf19.2985	orf19.2985													-0.09	0.257125	0.095875	-0.3515	0.189375	0.032	-0.56825	-0.20725	-0.257	-0.344	-0.2715
orf19.2986	orf19.2986													0.22	0.116375	-0.101	0.053375	0.070875	0.14	0.026125	-0.082375	0.028375	0.079375	-0.0895
orf19.2987	orf19.2987													-0.19	-0.171875	-0.0885	-0.035	-0.2315	-0.1605	0.026375	-0.25925	-0.11425	-0.249625	-0.0245
orf19.2988	orf19.2988													-0.39	-0.401875	-0.1655	-0.44175	0.073125	-0.512	-0.288625	-0.234	-0.23175	-0.2525	-0.4425
orf19.2989	GOR1													-3.33	-1.80638	0.014375	-1.33438	0.05075	-0.715	0.4295	0.686375	-0.421875	0.0895	-1.494
orf19.299	ECM14													0.13	0.49475	0.041875	0.177	0.06825	0.138	-0.277625	-0.170375	0.356875	0.241875	-0.025
orf19.2990	XOG1													0.55	0.734625	1.00062	1.4495	0.209125	-0.708	0.373625	0.861	-0.054	0.427375	0.152
orf19.2991	HOL1													-3.95	-0.30825	0.04175	-0.56075	0.0655	-0.186	-0.04025	-0.08625	0.06925	0.21225	-0.104
orf19.2992	RPP1A													0.17	-0.213	0.102125	-0.004625	0.15975	-0.2735	0.118125	-0.236125	-0.005125	0.021875	0.3145
orf19.2994	RPL13													0.14	0.127125	0.152375	-0.1925	0.215875	0.2605	-0.134	-0.3685	-0.45875	-0.1555	-0.071
orf19.2994.1	RPS16A													-0.06	-0.228	0.0265	-0.262	0.0205	-0.022	0.1895	-0.378	-0.1015	-0.0975	-0.146
orf19.2995	orf19.2995													-0.18	-0.128875	-0.046125	-0.31225	-0.08975	-0.024	-0.06775	0.019375	0.066875	0.13425	0.0945
orf19.2996	orf19.2996													-0.09	-0.012125	0.0405	0.0135	-0.011125	-0.007	-0.261625	-0.05575	0.114125	0.199125	0.032
orf19.2998	TSR2													-0.89	-0.571875	0.126875	-0.5115	-0.0395	-0.2335	-0.592625	-0.2525	-0.4015	-0.361125	-0.129
orf19.30	SPF1													0.86	0.2305	-0.082125	0.227	0.159625	-0.115	-0.11025	0.537375	-0.014875	0.136375	0.1795
orf19.300	AIP2													0.09	-0.261625	-0.10475	-0.121625	0.01575	-0.1365	0.193625	-0.26275	-0.25725	-0.282	0.075
orf19.3000	ORC1													0.07	0.14775	0.02875	0.085125	0.087375	-0.068	-0.165375	-0.28825	0.064875	0.022	0.192
orf19.3001	TEM1													-0.26	0.255125	-0.119125	0.22575	0.019	-0.231	-0.04225	-0.1555	0.13675	0.1285	0.1385
orf19.3002	RPS1													0.07	0.05325	0.07625	-0.0535	0.06375	0.228	-0.226	-0.1775	0.1965	0.22475	0.0675
orf19.3003	orf19.3003													0.24	0.2715	0.01775	0.45525	0.11775	0.21	0.36375	-0.06575	0.65425	0.57525	0.297
orf19.3003.1	RPL6													-0.03	-0.3705	-0.141625	-0.090875	0.21	-0.2275	0.5675	-0.209125	-0.575	-0.4035	0.011
orf19.3004	orf19.3004													-0.47	0.515875	-0.089375	0.27925	-0.0095	0.119	-0.12975	-0.042	0.321	0.4105	0.1545
orf19.3006	GGA2													-0.05	-0.15575	0.014	-0.03825	0.0515	-0.006	0.0045	0.069	0.2475	0.268	0.239
orf19.3007	orf19.3007													-0.54	-0.278	0.035875	-0.11625	0.351875	-0.037	0.17175	0.0705	0.017375	0.0095	0.1675
orf19.3007.2	orf19.3007.2													-1.55	-0.724375	0.162875	0.394875	0.069125	-0.071	1.1125	0.628875	0.401375	0.3355	-0.1185
orf19.3008	COQ4													-0.24	-0.03575	-0.107625	-0.244375	-0.04175	0.006	-0.35975	-0.162125	0.136625	0.123375	-0.0825
orf19.3009	orf19.3009													0.03	0.043875	-0.016375	0.08775	-0.04025	-0.2285	-0.1905	-0.23425	0.331625	0.023125	0.068
orf19.301	PGA18													-0.25	-0.33175	0.0565	-0.10625	0.015	0.161	0.2685	0.27575	0.5035	0.29875	0.189
orf19.3010	orf19.3010													0.12	-0.4325	-0.286	-0.2315	-0.433375	-0.05	0.163	-0.1455	0.394375	0.198	-0.143
orf19.3010.1	ECM33						1.014	0.729						0.14	0.0815	-0.1555	0.64775	-0.032625	0.6545	1.05625	-0.33475	-0.04925	-0.20075	0.34
orf19.3012	ARO80	1												-0.02	-0.308625	-0.00475	0.1625	0.007	0.1755	0.158375	0.09	-0.086375	-0.1875	0.138
orf19.3013	CDC12													0.36	0.2515	0.00875	0.2735	0.05125	0.15	-0.38825	-0.0575	0.1825	0.1065	0.216
orf19.3014	BMH1													0.25	0.3995	-0.0535	0.1035	-0.077	-0.196	-0.43525	-0.3545	0.51825	0.45725	0.04
orf19.3015	ARX1													-0.67	-0.3085	-0.037125	-0.405375	0.0275	-0.3745	-0.284625	-0.116125	-0.333375	0.059375	0.1345
orf19.3016	orf19.3016													-0.36	-0.488625	-0.229875	-0.37125	-0.130875	-0.054	-0.225375	-0.316375	-0.07775	-0.059625	0.031
orf19.3018	SPP1													-0.25	-0.360375	0.0825	-0.1165	-0.121625	-0.0945	0.85875	0.021375	-0.294125	-0.201375	-0.1065
orf19.3019	orf19.3019													0.01	0.08075	0.1265	0.138625	0.46775	-0.321	-0.14825	-0.015625	-0.064875	-0.09475	-0.129
orf19.302	orf19.302													-0.46	-0.446625	-0.075875	0.13675	-0.246625	-0.003	0.77025	0.159625	0.10225	-0.275375	0.1085
orf19.3021	orf19.3021													-0.33	-0.60675	-0.10775	-0.266125	-0.2725	-0.1255	-0.02525	0.1605	-0.187125	-0.425875	-0.1815
orf19.3022	orf19.3022													0.27	-0.033	0.088125	-0.38125	0.04125	-0.1765	-0.782375	-0.151625	0.06925	-0.02225	-0.0045
orf19.3023	NGG1													-0.33	-0.23125	0.011875	-0.215625	-0.19225	0.046	0.048625	-0.117	0.057125	0.023875	-0.042
orf19.3026	MAS1													-0.19	-0.046625	0.0175	-0.173	-0.028875	-0.122	0.053375	0.055875	0.12525	0.24075	0.0525
orf19.3027	orf19.3027													-0.19	-0.21675	-0.189125	-0.12625	-0.195625	0.045	-0.352	-0.159875	0.508125	0.343	0.0125
orf19.3029	orf19.3029													0.97	0.47325	-0.13475	0.210625	-0.1365	0.4505	-0.079125	-0.295125	0.342	0.226625	0.397
orf19.3030	orf19.3030													-0.59	-0.358	0.065375	0.011875	-0.066	-0.164	0.09625	-0.0125	-0.00575	-0.129875	-0.0745
orf19.3031	SEC62													0.39	0.218625	-0.04775	0.185875	-0.052125	0.1075	-0.17925	-0.061	0.203625	0.18125	0.282
orf19.3034	RLI1													0.27	0.083875	-0.013125	0.183625	0.119625	-0.4325	-0.04325	-0.15525	0.24875	-0.021125	0.175
orf19.3035	orf19.3035													-0.39	-0.123375	-0.06675	-0.00425	-0.010125	-0.1505	-0.07575	-0.04125	0.092875	0.09275	0.276
orf19.3037	orf19.3037													0.14	0.26325	-0.15225	-0.09825	-0.048	-0.32	-0.395	-0.27175	0.15075	0.2315	0.0595
orf19.3038	TPS2													-0.45	0.016625	0.029	0.293625	0.00075	0.1475	0.43075	-0.21925	-0.492	-0.39775	-0.0045
orf19.304	orf19.304													-0.83	-0.48975	-0.09025	-0.056	-0.0775	-0.213	0.02125	-0.09925	-0.60625	-0.414	0.174
orf19.3040	EHT1						1.33	0.805		0.632				-2.4	-2.14825	-0.4315	-1.5855	-0.06625	0.119	1.7465	-0.16925	-1.07525	-0.243	0.625
orf19.3041	orf19.3041													-0.01	0.6	-0.133375	0.12925	-0.21575	-0.21	-0.09625	-0.409625	-0.091625	0.075375	0.136
orf19.3042	orf19.3042													-0.89	-0.51675	-0.033125	-0.117375	-0.233875	0.0725	0.00925	0.012875	-0.225875	-0.17825	-0.0425
orf19.3043	orf19.3043													-1.36	-0.456125	0.095625	0.221625	0.153875	-0.0955	0.241625	0.168375	0.413125	0.224	-0.0065
orf19.3045	orf19.3045													-0.38	-0.297375	-0.06175	0.11	-0.057625	-0.069	0.0245	-0.05025	-0.06	-0.147625	0.116
orf19.3047	orf19.3047													-0.52	0.025875	-0.11	0.1255	-0.08425	-0.0235	-0.049875	-0.204125	0.0955	0.122125	-0.037
orf19.3048	orf19.3048													0.29	0.055875	0.086	0.025	0.18625	0.13	-0.816	0.10225	0.43175	0.6	-0.164
orf19.3049	orf19.3049													0.49	-0.86925	-0.289625	-0.23275	-0.098	0.057	0.25825	0.08125	-0.26125	-0.068	-0.097
orf19.305	orf19.305													0.59	0.40525	-0.015125	0.231125	0.025875	0.0275	-0.402875	-0.0595	0.29575	0.196375	0.0485
orf19.3050	AGE1													-0.34	-0.805375	-0.260875	-0.644125	-0.35875	0.0675	0.61775	-0.18275	-0.39975	-0.511	0.114
orf19.3051	orf19.3051													0.5	-0.002875	-0.030875	-0.11475	0.080125	0.102	-0.237625	-0.176625	0.090125	0.01825	0.153
orf19.3052	YPT1													-0.03	0.056125	-0.032375	0.049375	0.0265	0.2515	-0.22875	0.061	0.32825	0.243	0.215
orf19.3053	orf19.3053													-0.21	0.02575	-0.00375	-0.316875	0.07475	0.3855	-0.31275	0.109875	0.154	0.088875	0.176
orf19.3054	RPN3													-0.2	-0.091375	0.004875	-0.041125	0.1265	-0.198	-0.279875	0.21775	0.00275	-0.0765	-0.0765
orf19.3055	MED17													-0.46	0.043375	0.009375	0.061625	0.076375	-0.211	-0.362875	0.050125	0.46525	0.330625	-0.1415
orf19.3057	orf19.3057													0	0.230875	-0.09575	0.1645	0.001875	0.036	-0.127125	-0.19425	0.069375	0.020875	0.0305
orf19.3058	COQ6													0.22	0.166375	-0.150625	0.056625	0.06175	0.033	-0.394125	-0.19	0.187875	0.06225	0.0205
orf19.3059	SUA71													-0.34	-0.36875	-0.042875	-0.22325	0.14175	-0.1535	-0.315125	0.159375	-0.0665	-0.044125	0.019
orf19.3059.1	orf19.3059.1													-0.23	N/A	N/A	N/A	N/A	N/A	N/A	N/A	N/A	N/A	N/A
orf19.306	USO5													-0.06	-0.02175	0.046	0.141	0.021625	-0.062	0.140375	0.01075	0.19775	0.14825	0.0545
orf19.3060	orf19.3060													0.54	0.0755	-0.0275	0.2575	-0.062625	0.0945	-0.15025	0.01275	0.201125	0.147625	0.0665
orf19.3061	IMP1													-0.25	-0.0965	-0.088	-0.07875	-0.045375	0.0935	-0.331	-0.2825	0.21075	0.241125	-0.0555
orf19.3061.1	orf19.3061.1													0.37	0.07	0.031125	-0.293375	0.093375	-0.133	-0.498875	-0.214375	-0.42475	0.194	0.0065
orf19.3062	orf19.3062													0.29	0.2185	0.0645	-0.107875	-0.0025	-0.133	-0.58475	-0.130875	0.4505	0.290875	0.006
orf19.3063	HFL1	1												-0.28	-0.047875	-0.023125	-0.077	-0.077625	0.0955	-0.146125	-0.297875	-0.13175	-0.075875	-0.0585
orf19.3064	MRPL27													0	0.02575	0.1105	-0.509	0.027	-0.142	-0.106	-0.0635	-0.23775	-0.2095	-0.279
orf19.3064.1	orf19.3064.1													0.02	N/A	N/A	N/A	N/A	N/A	N/A	N/A	N/A	N/A	N/A
orf19.3065	DAO1						0.858							0.58	0.51675	0.00925	0.1545	-0.01675	0.134	-0.237	-0.475	-0.09475	-0.00825	-0.015
orf19.3066	ENG1						0.858							1.02	0.835125	0.002	0.736125	0.001625	0.295	-0.328	-0.51775	-0.287375	-0.229	0.1895
orf19.307	orf19.307													-0.51	-0.15525	0.13725	0.08925	0.095625	0.0285	0.058875	-0.00325	0.09025	0.01	-0.138
orf19.3071	MIH1						1.005							-0.44	0.21425	-0.0385	0.145	0.131625	0.063	-0.11725	-0.438125	-0.129125	-0.170375	0.199
orf19.3073	orf19.3073													0.6	-0.373	0.028375	0.219875	0.108625	0.178	0.9995	0.893875	0.278375	0.09875	-0.176
orf19.3074	TLO10													-0.26	0.223875	0.18325	-0.036875	0.02425	0.3905	0.085125	-0.515875	-0.239	-0.038375	-0.3805
orf19.3076	orf19.3076													-0.29	0.2225	-0.101875	0.361375	-0.0605	0.2015	0.0905	-0.391	-0.129875	-0.110375	-0.5455
orf19.3077	VID21													-0.59	-0.01825	0.176875	-0.101125	0.196	0.1355	0.146125	-0.065875	-0.062875	0.03125	-0.2255
orf19.308	orf19.308													-3.61	-0.78725	-0.0825	-0.022125	-0.156125	-0.376	0.814375	0.552875	0.482625	0.318	0.1385
orf19.3080	orf19.3080													0.56	0.435125	0.10025	0.32	-0.181	0.0495	-0.039	-0.32775	0.21175	0.097125	-0.5035
orf19.3083	orf19.3083													-0.57	0.3345	0.04375	0.220125	-0.0485	0.111	-0.208875	-0.25775	0.137	0.261375	-0.479
orf19.3084	orf19.3084													-0.88	0.06	0.061	-0.092	-0.05375	0.292	0.04825	-0.201625	-0.014375	-0.097625	-0.3335
orf19.3086	SEC10													-0.04	0.46975	-0.0135	0.21175	0.01875	0.099	-0.36625	-0.55325	0.2175	0.0685	-0.592
orf19.3087	UBI3													0.1	0.8275	0.0845	-0.4845	0.0155	0.259	-0.6605	-0.4435	0.447	0.3155	-0.88
orf19.3087.1	orf19.3087.1													-0.86	N/A	N/A	N/A	N/A	N/A	N/A	N/A	N/A	N/A	N/A
orf19.3087.2	orf19.3087.2													-0.05	N/A	N/A	N/A	N/A	N/A	N/A	N/A	N/A	N/A	N/A
orf19.3088	orf19.3088	1												0.44	-0.591125	-0.06925	-0.678375	-0.140625	-0.31	-0.005125	-0.307375	-0.51075	-0.329625	-0.356
orf19.3089	orf19.3089													-0.08	-0.82425	-0.2225	-0.457625	-0.121875	0.0495	0.3155	0.366375	-0.057	0.04325	-0.184
orf19.309	DAL5											0.779		-0.7	-0.0445	-0.002	0.114125	-0.017	-0.379	-0.054625	0.15525	0.38025	0.100625	-0.095
orf19.3091	orf19.3091													-0.14	-0.094	-0.068125	-0.264375	-0.148375	-0.0055	0.05475	-0.247125	-0.13675	-0.290625	-0.543
orf19.3093	MSH2													0.33	0.101	-0.169625	0.1125	0.184625	0.2645	-0.360375	-0.21525	0.257625	0.366375	-0.6685
orf19.3097	PDA1													0.57	0.557	0.0495	0.26225	0.067	0.099	-0.203	-0.4165	0.2485	0.06025	-0.252
orf19.3098	orf19.3098													-0.28	-0.1625	-0.05725	0.12675	-0.025625	-0.317	-0.072625	0.051625	0.15325	0.121875	-0.5505
orf19.3099	TRP4													-0.5	0.01925	-0.034125	-0.33825	-0.07825	-0.15	-0.0325	-0.385	-0.42175	-0.429375	-1.0415
orf19.31	orf19.31													1.36	0.011	-0.027375	-0.10175	-0.087625	0.031	0.887625	0.584875	-0.36825	-0.2505	-0.159
orf19.310	orf19.310													-2.04	0.71725	-0.122875	-0.0075	0.251125	-0.011	-0.333375	-0.31275	-0.226625	-0.059375	-0.013
orf19.3100	orf19.3100													0.32	0.026	0.198	0.016375	0.094875	0.135	0.079375	-0.09575	0.159125	0.776625	-0.7105
orf19.3102	CTA6													-0.43	0.492125	0.16625	-0.1335	0.05275	0.218	-0.088	-0.2745	-0.108375	-0.11875	-0.5545
orf19.3103	orf19.3103													-0.41	-0.13875	-0.011875	-0.059	-0.126625	-0.2565	-0.034375	-0.127	-0.207875	-0.1035	-0.511
orf19.3104	YDC1													-1.54	-0.59275	0.003	0.061375	-0.1725	-0.102	0.625625	0.239875	-0.254875	-0.117375	-0.1505
orf19.3105	orf19.3105													-0.43	-1.09213	-0.411	-0.567875	-0.39675	0.053	0.930875	-0.0525	-0.978	-0.790125	-0.449
orf19.3106	MET16													-0.64	-0.427	-0.08425	-0.227	-0.00125	-0.1165	0.151	-0.3445	-0.30225	-0.207	-0.5185
orf19.3107	orf19.3107													-0.45	-0.67425	-0.30325	-0.31075	-0.2705	0.127	0.56325	-0.181	-0.906	-0.68875	-0.426
orf19.3108	orf19.3108													0.21	-0.085125	-0.167375	-0.47175	-0.2545	0.115	-0.407	-0.206375	-0.2555	-0.135375	-0.6205
orf19.3109	orf19.3109													-1.18	-0.64	-0.275125	-0.33825	-0.151	0.082	0.428375	0.024625	-0.33975	-0.270875	-0.3545
orf19.3110	orf19.3110													-0.82	-0.318	-0.01875	-0.715625	-0.175375	0.1415	-0.452125	0.13	0.05625	-0.12675	-0.6455
orf19.3111	PRA1													-0.37	-0.35975	-0.053	-0.4785	0.05275	0.332	0.36725	0.10325	-0.35775	-0.52975	-0.262
orf19.3112	ZRT1													-0.42	-0.4535	-0.0165	-0.2505	-0.47825	0.187	0.125	0.0255	0.079	-0.1125	-1.102
orf19.3113	orf19.3113													-0.76	-0.071875	-0.108375	-0.079875	0.002	-0.4205	-0.00225	-0.18425	-0.018125	-0.12	-0.628
orf19.3114	orf19.3114													-0.88	-0.19575	0.002875	0.033375	0.051375	-0.326	0.435125	-0.191	-0.219375	-0.4265	-0.5195
orf19.3115	orf19.3115													-1.26	-0.304625	-0.034	-0.289375	-0.095375	-0.0695	0.358875	-0.302375	-0.38275	-0.3145	-1.0065
orf19.3116	EXM2													-0.34	-0.347125	-0.029625	-0.0625	-0.14575	0.139	0.409875	-0.04	-0.164125	-0.36575	-0.5005
orf19.3117	CSA2													-1.09	-0.61325	-0.10775	-0.00775	-0.056375	0.2265	0.395875	-0.07425	0.00675	0.0195	-0.113
orf19.3120	orf19.3120													-2.07	-1.04563	-0.458375	-0.459875	-0.395875	-0.1315	0.14375	-0.288	-0.409625	-0.4425	-0.0135
orf19.3121	GST1													5	0.264	-0.026625	-0.37475	-0.3765	0.2585	-0.4645	-0.3705	0.272375	0.15175	-0.3245
orf19.3122	ARR3						1.322							0.41	0.873375	0.053375	0.0135	-0.0195	-0.004	0.535125	-0.291875	0.789375	0.477	0.237
orf19.3122.2	orf19.3122.2						1.322							-0.05	0.327	0.102625	-0.55625	0.12425	-0.114	-0.379	-0.0815	-0.407125	-0.00975	-0.956
orf19.3123	RPT5													-0.09	0.234875	0.013	-0.05825	-0.009625	0.007	-0.33225	0.198125	0.249	0.083	-0.5505
orf19.3123.2	orf19.3123.2													0.22	0.118125	-0.014875	0.037875	0.04575	0.12	-0.26225	-0.18	0.07075	0.04075	-0.538
orf19.3124	orf19.3124													-0.58	-0.112875	-0.051125	-0.398	0.011	-0.336	-0.39775	-0.284875	-0.1785	-0.07575	-0.34
orf19.3125	orf19.3125													0.27	0.0855	0.02075	0.056375	0.1005	-0.0565	-0.161375	-0.20325	0.045625	0.082125	-0.5405
orf19.3126	CCT6													-0.02	0.148375	-0.026	-0.025	0.015875	-0.022	0.016125	-0.3095	-0.41125	-0.241625	-0.591
orf19.3127	CZF1	1	0.613				2.52	2.664	1.763	2.308	1.24	0.723	14.83	2.83	2.287	-2.2815	-0.147625	-0.0415	0.146	-0.307875	-4.80462	-3.50038	-0.345875	-0.5395
orf19.3128	orf19.3128													-0.08	0.130625	-0.105125	0.018	0.030375	-0.0455	-0.289375	-0.073375	0.409625	0.26325	-0.539
orf19.3129	orf19.3129													-0.11	0.17075	0.05025	0.040625	0.084875	0.0135	-0.162625	-0.225875	0.121625	0.203375	-0.4905
orf19.313	DAL4													-0.23	-0.04	-0.1145	-0.16725	-0.37325	0.085	0.21775	-0.2805	-0.02625	-0.13775	-0.384
orf19.3130	orf19.3130													-0.34	-0.590875	-0.492625	-0.63625	-0.25125	-0.3825	-0.300375	-0.111625	-0.268875	0.0135	-0.443
orf19.3131	OYE32													0.79	0.297125	-0.047375	-0.33625	-0.176	-0.085	-0.062375	-0.506125	-0.173375	-0.14375	-0.8305
orf19.3132	orf19.3132													0.12	-0.040375	-0.215875	-0.061625	-0.2795	0.0965	0.005625	0.046875	0.295	0.231375	-0.4465
orf19.3133	GUT2													0.65	0.58575	0.07725	-0.00675	-0.009625	-0.0715	0.34575	-0.556625	-0.5285	-0.3015	-0.5475
orf19.3134	orf19.3134													0.46	-0.05575	-0.24325	-0.3235	0.069	0.728	0.73275	-0.4815	-0.199	-0.168	-0.304
orf19.3135	orf19.3135													0.36	0.19425	-0.066125	-0.0725	-0.0705	-0.0305	-0.156	-0.34775	-0.33	-0.241	-0.4435
orf19.3136	orf19.3136													-0.2	0.1345	-0.061875	0.149625	0.08475	-0.0245	-0.34	-0.16075	0.115125	0.03925	-0.405
orf19.3138	NOP1													-0.85	-0.357875	-0.033625	-0.320375	-0.056	-0.2415	-0.117	-0.091625	-0.483	-0.29475	-0.254
orf19.3139	orf19.3139													-1.1	-0.53625	-0.23225	-0.47775	-0.061	0.634	-0.004125	0.139125	-0.214	0.105125	-0.07
orf19.314	orf19.314													-0.03	0.408125	0.05875	0.267625	0.233125	-0.0405	-0.397875	-0.136375	0.191125	0.147875	0.0435
orf19.3140	orf19.3140													-0.4	-0.014125	0.032875	-0.09375	0.0755	0.008	0.038875	0.0845	-0.0775	-0.010875	-0.518
orf19.3140.1	orf19.3140.1													-0.1	0.228125	0.04075	-0.252	-0.025125	-0.027	-0.496	0.175375	-0.115125	-0.05	-0.565
orf19.3141	orf19.3141													0.37	0.0665	-0.1115	-0.199375	-0.000875	-0.0535	-0.272875	-0.18725	-0.064625	0.0715	-0.5085
orf19.3142	orf19.3142													-0.35	-0.05725	-0.1085	-0.1035	0.04725	-0.061	0.26475	-0.1115	-0.0005	-0.13225	-1.017
orf19.3147	orf19.3147													-0.4	-0.316125	0.10825	-0.14475	0.149875	0.0715	-0.137	0.494625	-0.000375	-0.027375	0.064
orf19.3148	orf19.3148						1.083							0.08	0.04625	-0.1285	0.38475	0.102875	-0.012	-0.242625	0.539375	0.58075	0.47325	-0.0065
orf19.3149	LSP1				0.696							1.378		-0.22	0.078875	0.030875	-0.018125	-0.02125	0.105	-0.123	0.436375	0.406875	0.242375	0.1635
orf19.315	orf19.315													-0.25	0.07275	0.075875	0.38375	0.1175	0.048	-0.23575	-0.171	0.28	0.22775	0.123
orf19.3150	GRE2													-0.51	-0.493875	0.20275	-0.38775	0.05475	-0.1765	0.123	1.11275	0.602125	0.125625	0.0435
orf19.3151	orf19.3151													0.94	-0.2095	-0.0525	0.051	-0.0195	-0.041	-0.0325	0.35975	0.054	0.04675	-0.002
orf19.3152	AMO2													0.39	0.43725	0.1965	0.4135	-0.025125	-0.076	-0.856375	0.014625	0.896375	0.30325	0.1935
orf19.3153	MSS4													-0.58	-0.564875	0.001125	-0.314625	-0.028625	0.176	0.457375	0.4375	0.2035	0.32475	0.152
orf19.3154	orf19.3154													0.11	0.141625	0.017875	-0.150375	0.0715	0.179	-0.075625	0.286625	0.11425	-0.12675	0.2055
orf19.3156	orf19.3156			0.582	0.694		1.287	0.894		1.034		0.914		-0.64	-0.26575	-0.1355	-0.64875	-0.03075	0.146	0.353	0.8025	-0.05225	0.09825	-0.034
orf19.3158	orf19.3158													-0.68	-0.443125	-0.127125	-0.051625	-0.072875	0.1505	0.58025	0.02475	-0.28875	-0.22	0.02
orf19.3159	UTP20													-0.96	-1.1515	-0.108375	-0.262375	0.016875	-0.2495	3.07687	0.203	-1.20687	-1.349	0.292
orf19.3159.4	orf19.3159.4													-0.23	-0.7395	-0.18275	-0.13475	0.118125	-0.191	1.742	0.165875	-0.049625	0.019625	0.146
orf19.316	SEC13													0	0.199625	-0.048625	0.005625	-0.076875	0.259	-0.264375	-0.15275	0.299375	0.222	0.12
orf19.3160	HSP12													-0.23	-1.94675	-0.7655	-1.3665	0.08675	0.159	5.125	1.1395	0.39825	0.47375	-0.353
orf19.3161	orf19.3161													-0.64	-0.27625	0.292375	-0.26075	0.034875	-0.1745	-0.493625	-0.018125	-0.0235	0.217375	0.1435
orf19.3163	orf19.3163													0.03	-0.257125	0.003375	-0.262625	-0.15625	-0.064	-0.1405	-0.122125	0.044125	0.09125	0.1535
orf19.3166	orf19.3166													0.33	0.23925	-0.0045	0.30525	0.014375	0.07	-0.17575	0.039375	0.35925	0.2295	0.083
orf19.3167	orf19.3167													0.36	0.026375	-0.032625	-0.054375	-0.067	-0.118	0.09125	-0.156875	0.086875	0.00775	-0.0475
orf19.3168	RPN8													-0.23	0.03725	0.166125	-0.0765	0.119875	-0.0525	0.204375	0.2895	-0.015875	0.0315	0.091
orf19.3169	orf19.3169													-0.73	-0.36875	0.19425	-0.2745	-0.157375	-0.2075	-0.36425	0.127	-0.244125	-0.25425	0.0375
orf19.317	PNP1													-0.25	0.376125	-0.01575	0.023125	0.02225	0.187	-0.722375	-0.146125	0.51625	0.3615	0.037
orf19.3170	orf19.3170													-0.35	-0.03375	-0.029375	-0.451875	-0.128	-0.2485	-0.455375	0.037625	-0.1885	-0.145625	0.1235
orf19.3171	ACH1			0.58								1.191		0.11	0.86475	-0.220875	1.17537	-0.05375	0.3765	-0.21875	-0.28975	-0.116	-0.10475	0.3345
orf19.3172	orf19.3172													-1.54	0.36	0.33325	0.811625	0.103875	0.068	1.13013	-0.203375	-0.06575	0.17225	0.1905
orf19.3173	orf19.3173													0.34	0.156	0.02675	-0.36	0.00325	0.019	-0.23475	-0.28375	-0.1975	-0.1755	0.189
orf19.3174	CDC24													0.48	0.22625	-0.036	0.42425	-0.115375	0.1805	-0.083	0.227625	0.2115	0.321625	0.123
orf19.3175	orf19.3175													-0.77	-0.2715	-0.00125	-0.23425	0.067875	-0.263	0.423375	-0.032125	-0.058875	-0.206625	-0.1975
orf19.3176	RIM21													-0.23	0.15175	0.02425	0.11125	0.00525	0.091	0.08075	-0.16325	0.15275	0.0285	0.009
orf19.3177	orf19.3177													-0.23	-0.06525	0.05575	-0.099	0.088875	-0.0965	0.014875	-0.23975	0.17975	-0.0025	0.101
orf19.3178	orf19.3178													-0.2	-0.27	-0.0835	-0.026125	-0.02225	0.1455	0.06675	-0.052	-0.170625	-0.18675	0.22
orf19.318	orf19.318													0.44	0.196625	-0.113875	-0.20425	-0.10875	-0.0205	-0.3155	-0.434875	-0.0065	-0.074375	-0.1415
orf19.3180	orf19.3180													-0.43	0.044125	-0.045375	0.137375	0.039	-0.002	-0.225875	-0.215625	0.261	0.193125	-0.1145
orf19.3181.1	orf19.3181.1													-0.1	-0.044875	0.01475	-0.037	0.061625	0.019	-0.18075	-0.24525	0.196	0.134	0.156
orf19.3182	GIS2	1												-1.99	-0.51075	-0.099	-0.11975	0.11125	0.0605	0.0785	-0.168	0.15025	0.1125	0.0255
orf19.3183	orf19.3183													-0.11	-0.017875	-0.601	-0.35125	-0.45375	0.1575	-0.391125	-0.290375	0.0325	-0.181625	0.117
orf19.3184	orf19.3184													-0.03	0.04175	-0.071375	0.127375	-0.126875	-0.0215	0.079375	0.069875	0.293625	0.164625	-0.0135
orf19.3185	orf19.3185													-0.32	-0.17625	-0.083375	-0.394625	-0.0985	-0.097	-0.0805	-0.10425	0.09675	0.216	-0.0345
orf19.3186	orf19.3186													-0.23	-0.800625	-0.147375	-0.191625	-0.32225	-0.0825	1.09862	-0.22	-0.48625	-0.4725	0.1745
orf19.3187	ZNC1	1												-0.1	-0.010875	-0.00775	-0.047625	-0.14	-0.1545	0.06725	0.238375	0.179125	0.28975	-0.0565
orf19.3188	TAC1	1												-0.28	0.339875	-0.076375	-0.01775	0.027375	0.1305	-0.254625	-0.057625	0.154375	0.033875	-0.0975
orf19.319	orf19.319													0.09	-0.191	-0.019	-0.449625	-0.001875	0.0605	-0.490375	-0.198125	-0.24825	-0.328375	0.238
orf19.3190	HAL9	1					1.126							-1.47	0.034875	0.289875	0.009	0.013625	0.33	0.875625	0.2	0.146625	0.493375	-0.183
orf19.3192	STI1													0.04	-0.279375	0.01975	-0.040625	-0.021875	0.003	-0.290875	0.194	-0.084125	-0.194125	0.254
orf19.3193	FCR3	1												0.43	0.32475	-0.005375	0.267375	0.032	-0.1525	-0.1485	-0.134	-0.11	-0.11875	0.089
orf19.3195	HIP1													-1.18	-0.47725	-0.148625	-0.274625	-0.0665	-0.012	0.106875	-0.16675	-0.349375	-0.32025	0.0695
orf19.3196	orf19.3196													-0.75	-0.010375	0.0005	-0.12075	0.0875	-0.0455	0.353125	-0.085375	0.11875	0.20325	-0.507
orf19.3197	PAP1													-0.14	-0.073	-0.041125	0.01325	-0.05325	-0.0505	-0.227625	-0.075375	0.09975	0.03825	0.0045
orf19.3198	OBPA													-0.32	0.14275	0.094875	0.271375	-0.01575	0.078	0.0935	-0.10825	0.215	0.2705	-0.141
orf19.3199	PIKA													-0.2	0.27675	-0.056	0.149375	-0.036125	0.0575	-0.20575	0.08975	0.381	0.298125	-0.042
orf19.320	orf19.320													-1.02	-0.409375	0.017375	-0.591125	-0.05	-0.0935	-0.181125	0.367	0.612875	0.290375	0.307
orf19.3200	MTLA2	1												-0.47	0.20825	-0.0065	-0.2295	0.064625	-0.132	-0.059875	-0.181875	-0.06875	-0.21125	0.0605
orf19.3201	MTLA1	1												0.61	0.224375	0.015125	-0.065125	-0.072875	0.0205	0.663625	-0.125125	0.046	0.11225	-0.1875
orf19.3202	orf19.3202													0.3	-0.400125	-0.002	-0.148	0.1715	-0.204	-0.10425	-0.0655	0.07525	0.04575	0.173
orf19.3203	RCY1													0.09	-0.0805	-0.036875	0.047125	-0.046375	0.1175	-0.203375	-0.10675	-0.10225	-0.204875	0.165
orf19.3204	orf19.3204													0.6	-0.34275	0.03325	-0.125	0.143	-0.191	0.31375	-0.0445	-0.19525	-0.1635	0.087
orf19.3205	orf19.3205													-0.03	-0.4805	0.088125	-0.304125	-0.02425	0.0075	0.171	0.021125	-0.2425	-0.28825	0.049
orf19.3206	CCT7													-0.25	0.006875	0.031625	-0.008875	0.081125	-0.0225	-0.013125	-0.001375	-0.05775	0.07875	0.164
orf19.3207	CCN1													0.41	-0.2475	0.06475	0.294	0.26275	0.253	0.6965	-0.0215	0.11725	0.1085	0.1
orf19.3208	DAL52													-1.74	-0.42675	0.083875	-0.019125	0.09925	0.435	0.353	0.156375	0.089375	0.094	0.0315
orf19.3209	FGR42													-1.03	-0.43175	-0.081875	-0.4075	-0.296875	-0.026	0.041875	0.82475	0.18725	0.128875	-0.312
orf19.321	orf19.321													-1.17	-0.245125	-0.07725	0.077625	-0.218125	0.1565	0.59975	0.077	0.12325	0.155375	-0.1775
orf19.3210	orf19.3210													-0.07	-0.167875	0.138875	0.02375	0.2015	0.1885	0.05175	0.039	-0.081	-0.019625	0.0445
orf19.3211	RCF3													-0.24	-0.27325	-0.041125	-0.042625	0.028875	-0.149	0.09075	0.055375	-0.01775	0.03575	-0.045
orf19.3212	MID1													-0.12	-0.00075	-0.022125	0.04625	0.1095	0.077	-0.001	0.003375	0.084	-0.021625	0.1545
orf19.3213	orf19.3213						0.938							-0.41	-0.317125	0.106875	-0.218375	0.064375	0.164	0.2005	-0.11525	-0.35875	-0.352375	0.049
orf19.3214	orf19.3214													1.03	0.251125	0.087875	0.012875	0.209875	0.0205	-0.101	-0.04675	-0.130625	0.10325	0.1545
orf19.3215	orf19.3215													0.21	0.45025	0.079625	0.115375	0.044125	0.0755	0.096875	-0.116375	0.39425	-0.15075	0.041
orf19.3216	orf19.3216						1.328	0.8		0.642				0	0.29475	0.12075	0.071	0.24275	0.242	0.48175	0.11675	0.17225	0.22125	0.117
orf19.3218	orf19.3218						1.328	0.8		0.642				0.22	-0.494	-0.035625	-0.112375	-0.27925	-0.4905	-0.293	-0.07425	-0.024875	0.03475	0.206
orf19.3219	orf19.3219													0.77	-0.01175	0.50325	0.103625	0.127875	1.155	0.694	0.297375	0.728625	0.721625	0.55
[truncated: 4,201 more rows]
